# Supplementary material for: (2-Carboxy­benzoato-κ2 O 1,O 1′)(5,5,7,12,12,14-hexa­methyl-1,4,8,11-tetra­azacyclo­tetra­decane-κ4 N)nickel(II) perchlorate monohydrate
Source: Acta Crystallogr Sect E Struct Rep Online. 2009 Jun 6;65(Pt 7):m726. doi: 10.1107/S1600536809020169 (PMC2969201; doi:10.1107/S1600536809020169)
Supplement: Supplementary file 1 [file e-65-0m726-sup1.cif]

##############################################################################
###                                                                        ###
###        Electronic paper (Acta Crystallographica Section E)             ###
###                                                                        ###
##############################################################################
#                                                                            #
# This CIF contains the data in a paper accepted for publication in Acta     #
# Crystallographica Section E. It conforms to the requirements of Notes      #
# for Authors for Section E, and has been peer reviewed under the auspices   #
# of the IUCr Commission on Journals.                                        #
#                                                                            #
# Full details of the Crystallographic Information File format               #
# are given in the paper "The Crystallographic Information File (CIF):       #
# a New Standard Archive File for Crystallography" by S. R. Hall, F. H.      #
# Allen and I. D. Brown [Acta Cryst. (1991), A47, 655-685].                  #
#                                                                            #
# The current version of the core CIF dictionary is obtainable from          #
# ftp://ftp.iucr.org/pub/cif_core.dic. The current version number is 2.4.    #
#                                                                            #
# Software is freely available for graphical display of the structure(s) in  #
# this CIF.  For information consult the CIF home page http://www.iucr.org/  #
# cif/home.html                                                              #
#                                                                            #
# This file may be used for bona fide research purposes within the           #
# scientific community so long as proper attribution is given to the journal # 
# article from which it was obtained.                                        #
#                                                                            #
##############################################################################
                                             
data_I
_audit_creation_method     SHELXL-97
_chemical_name_systematic
;
(2-Carboxybenzoato-\k^2^<i>O</i>^1^,<i>O</i>^1'^)(5,5,7,12,12,14-hexamethyl-
1,4,8,11-tetraazacyclotetradecane-\k^4^<i>N</i>)nickel(II) perchlorate
monohydrate
;
_chemical_name_common     ?
_chemical_formula_moiety     'C24 H41 N4 Ni O4 +, Cl O4 -, H2 O1'
_chemical_formula_sum     'C24 H43 Cl N4 Ni O9'
_chemical_formula_iupac     '[Ni (C8 H5 O4) (C16 H36 N4)] Cl O4, H2 O'
_chemical_formula_weight     625.78
_chemical_melting_point     ?
_symmetry_cell_setting     Monoclinic
_symmetry_space_group_name_H-M     'P 21/c'
loop_
    _symmetry_equiv_pos_as_xyz
    'x, y, z'
    '-x, y+1/2, -z+1/2'
    '-x, -y, -z'
    'x, -y-1/2, z-1/2'
_cell_length_a     9.7941(12)
_cell_length_b     17.354(2)
_cell_length_c     17.619(2)
_cell_angle_alpha     90.00
_cell_angle_beta     102.105(2)
_cell_angle_gamma     90.00
_cell_volume     2928.2(6)
_cell_formula_units_Z     4
_cell_measurement_reflns_used     5283
_cell_measurement_theta_min     2.35
_cell_measurement_theta_max     27.04
_cell_measurement_temperature     173(2)
_exptl_crystal_description     block
_exptl_crystal_colour     blue
_exptl_crystal_size_max     0.46
_exptl_crystal_size_mid     0.41
_exptl_crystal_size_min     0.18
_exptl_crystal_density_diffrn     1.420
_exptl_crystal_density_meas     ?
_exptl_crystal_density_method     'not measured'
_exptl_crystal_F_000     1328
_exptl_absorpt_coefficient_mu     0.809
_exptl_absorpt_correction_type     multi-scan
_exptl_absorpt_process_details     '(SADABS; Sheldrick, 1996)'
_exptl_absorpt_correction_T_min     0.7073
_exptl_absorpt_correction_T_max     0.8681
_exptl_special_details
;
;
_diffrn_ambient_temperature     173(2)
_diffrn_radiation_type     MoK\a
_diffrn_radiation_wavelength     0.71073
_diffrn_radiation_source     'fine-focus sealed tube'
_diffrn_radiation_monochromator     graphite
_diffrn_measurement_device_type     'Bruker SMART CCD area-detector'
_diffrn_measurement_method     '\f and \w'
_diffrn_detector_area_resol_mean     ?
_diffrn_reflns_number     14639
_diffrn_reflns_av_R_equivalents     0.0296
_diffrn_reflns_av_sigmaI/netI     0.0438
_diffrn_reflns_theta_min     1.67
_diffrn_reflns_theta_max     27.06
_diffrn_reflns_theta_full     27.06
_diffrn_measured_fraction_theta_max     0.980
_diffrn_measured_fraction_theta_full     0.980
_diffrn_reflns_limit_h_min     -12
_diffrn_reflns_limit_h_max     11
_diffrn_reflns_limit_k_min     -22
_diffrn_reflns_limit_k_max     17
_diffrn_reflns_limit_l_min     -22
_diffrn_reflns_limit_l_max     21
_diffrn_standards_number     0
_diffrn_standards_interval_count     0
_diffrn_standards_interval_time     0
_diffrn_standards_decay_%     0
_refine_special_details
;
Refinement of <i>F</i>^2^ against ALL reflections. The weighted <i>R</i>-factor
<i>wR</i> and goodness of fit <i>S</i> are based on <i>F</i>^2^, conventional
<i>R</i>-factors <i>R</i> are based on <i>F</i>, with <i>F</i> set to zero for
negative <i>F</i>^2^. The threshold expression of <i>F</i>^2^ >
\s(<i>F</i>^2^) is used only for calculating <i>R</i>-factors(gt) <i>etc</i>.
and is not relevant to the choice of reflections for refinement.
<i>R</i>-factors based on <i>F</i>^2^ are statistically about twice as large
as those based on <i>F</i>, and <i>R</i>- factors based on ALL data will be
even larger.
;
_reflns_number_total     6322
_reflns_number_gt     4597
_reflns_threshold_expression     I>2\s(I)
_refine_ls_structure_factor_coef     Fsqd
_refine_ls_matrix_type     full
_refine_ls_R_factor_all     0.0704
_refine_ls_R_factor_gt     0.0479
_refine_ls_wR_factor_gt     0.1324
_refine_ls_wR_factor_ref     0.1512
_refine_ls_goodness_of_fit_ref     1.073
_refine_ls_restrained_S_all     1.165
_refine_ls_number_reflns     6322
_refine_ls_number_parameters     411
_refine_ls_number_restraints     47
_refine_ls_hydrogen_treatment     mixed
_refine_ls_weighting_scheme     calc
_refine_ls_weighting_details
           'calc w=1/[\s^2^(Fo^2^)+(0.0858P)^2^+1.13P] where P=(Fo^2^+2Fc^2^)/3'
_atom_sites_solution_hydrogens     geom
_atom_sites_solution_primary     direct
_atom_sites_solution_secondary     difmap
_refine_ls_shift/su_max     0.000
_refine_ls_shift/su_mean     0.000
_refine_diff_density_max     0.772
_refine_diff_density_min     -0.419
_refine_ls_extinction_method     none
_refine_ls_extinction_coef     ?
loop_
    _atom_type_symbol
    _atom_type_description
    _atom_type_scat_dispersion_real
    _atom_type_scat_dispersion_imag
    _atom_type_scat_source
    'C' 'C' 0.0033 0.0016
                         'International Tables Vol C Tables 4.2.6.8 and 6.1.1.4'
    'H' 'H' 0.0000 0.0000
                         'International Tables Vol C Tables 4.2.6.8 and 6.1.1.4'
    'N' 'N' 0.0061 0.0033
                         'International Tables Vol C Tables 4.2.6.8 and 6.1.1.4'
    'O' 'O' 0.0106 0.0060
                         'International Tables Vol C Tables 4.2.6.8 and 6.1.1.4'
    'Cl' 'Cl' 0.1484 0.1585
                         'International Tables Vol C Tables 4.2.6.8 and 6.1.1.4'
    'Ni' 'Ni' 0.3393 1.1124
                         'International Tables Vol C Tables 4.2.6.8 and 6.1.1.4'
_computing_data_collection     'SMART (Bruker, 1999)'
_computing_cell_refinement     'SAINT-Plus (Bruker, 1999)'
_computing_data_reduction     'SAINT-Plus (Bruker, 1999)'
_computing_structure_solution     'SHELXS97 (Sheldrick, 2008)'
_computing_structure_refinement     'SHELXL97 (Sheldrick, 2008)'
_computing_molecular_graphics     'SHELXTL (Sheldrick, 2008)'
_computing_publication_material     'SHELXTL (Sheldrick, 2008)'
loop_
    _atom_site_type_symbol
    _atom_site_label
    _atom_site_fract_x
    _atom_site_fract_y
    _atom_site_fract_z
    _atom_site_U_iso_or_equiv
    _atom_site_adp_type
    _atom_site_calc_flag
    _atom_site_refinement_flags
    _atom_site_occupancy
    _atom_site_disorder_assembly
    _atom_site_disorder_group
    Ni Ni1 0.32081(4) 0.21532(2) 0.13185(2) 0.02393(14) Uani d . 1 . .
    O O1 0.1559(2) 0.29722(12) 0.13918(12) 0.0279(5) Uani d . 1 . .
    O O2 0.2165(2) 0.27282(12) 0.02880(13) 0.0277(5) Uani d . 1 . .
    N N1 0.4733(3) 0.30047(15) 0.17667(16) 0.0292(6) Uani d . 1 . .
    H H1C 0.4229 0.3432 0.1871 0.035 Uiso calc R 1 . .
    O O3 -0.0163(3) 0.18524(14) -0.05475(14) 0.0379(6) Uani d . 1 . .
    N N3 0.1821(3) 0.12179(15) 0.09356(16) 0.0307(6) Uani d . 1 . .
    H H3A 0.1206 0.1395 0.0495 0.037 Uiso calc R 1 . .
    N N4 0.4586(3) 0.15922(15) 0.07460(16) 0.0291(6) Uani d . 1 . .
    H H4D 0.5215 0.1309 0.1109 0.035 Uiso calc R 1 . .
    C C17 0.1329(3) 0.30254(17) 0.06606(19) 0.0257(7) Uani d . 1 . .
    C C18 0.0067(3) 0.34386(17) 0.02248(18) 0.0251(6) Uani d . 1 . .
    N N2 0.3653(3) 0.17186(16) 0.24485(16) 0.0313(6) Uani d . 1 . .
    H H2C 0.4281 0.1314 0.2465 0.038 Uiso calc R 1 . .
    C C23 -0.0603(3) 0.32076(19) -0.05238(19) 0.0282(7) Uani d . 1 . .
    O O4 -0.0144(3) 0.25603(16) -0.15998(15) 0.0474(7) Uani d . 1 . .
    H H4 0.0042 0.2136 -0.1784 0.071 Uiso calc R 1 . .
    C C11 0.5392(4) 0.2112(2) 0.0331(2) 0.0342(8) Uani d . 1 . .
    H H11 0.4714 0.2448 -0.0025 0.041 Uiso calc R 1 . .
    C C24 -0.0246(3) 0.2465(2) -0.08727(19) 0.0306(7) Uani d . 1 . .
    C C3 0.2428(4) 0.1426(2) 0.2747(2) 0.0381(8) Uani d . 1 . .
    H H3 0.1712 0.1845 0.2687 0.046 Uiso calc R 1 . .
    C C1 0.5447(4) 0.2708(2) 0.2534(2) 0.0387(8) Uani d . 1 . .
    H H1A 0.5936 0.3134 0.2854 0.046 Uiso calc R 1 . .
    H H1B 0.6150 0.2317 0.2468 0.046 Uiso calc R 1 . .
    C C2 0.4381(4) 0.2353(2) 0.2933(2) 0.0395(9) Uani d . 1 . .
    H H2A 0.4850 0.2150 0.3447 0.047 Uiso calc R 1 . .
    H H2B 0.3697 0.2748 0.3013 0.047 Uiso calc R 1 . .
    C C22 -0.1695(4) 0.3647(2) -0.0938(2) 0.0392(8) Uani d . 1 . .
    H H22 -0.2133 0.3500 -0.1451 0.047 Uiso calc R 1 . .
    C C9 0.2719(4) 0.0646(2) 0.0655(2) 0.0399(8) Uani d . 1 . .
    H H9A 0.2131 0.0271 0.0308 0.048 Uiso calc R 1 . .
    H H9B 0.3274 0.0360 0.1101 0.048 Uiso calc R 1 . .
    C C13 0.6348(4) 0.2627(2) 0.0907(2) 0.0358(8) Uani d . 1 . .
    H H13A 0.7054 0.2845 0.0639 0.043 Uiso calc R 1 . .
    H H13B 0.6854 0.2294 0.1330 0.043 Uiso calc R 1 . .
    C C19 -0.0391(4) 0.40969(19) 0.0544(2) 0.0337(8) Uani d . 1 . .
    H H19 0.0059 0.4259 0.1050 0.040 Uiso calc R 1 . .
    C C14 0.5715(4) 0.3301(2) 0.1285(2) 0.0355(8) Uani d . 1 . .
    C C4 0.2814(6) 0.1203(3) 0.3605(2) 0.0602(12) Uani d . 1 . .
    H H4A 0.3532 0.0800 0.3679 0.090 Uiso calc R 1 . .
    H H4B 0.1983 0.1009 0.3771 0.090 Uiso calc R 1 . .
    H H4C 0.3174 0.1655 0.3916 0.090 Uiso calc R 1 . .
    C C7 -0.0259(4) 0.1456(2) 0.1469(2) 0.0433(9) Uani d . 1 . .
    H H7A 0.0142 0.1958 0.1648 0.065 Uiso calc R 1 . .
    H H7B -0.0835 0.1270 0.1823 0.065 Uiso calc R 1 . .
    H H7C -0.0837 0.1509 0.0946 0.065 Uiso calc R 1 . .
    C C20 -0.1508(4) 0.4520(2) 0.0127(2) 0.0415(9) Uani d . 1 . .
    H H20 -0.1829 0.4964 0.0353 0.050 Uiso calc R 1 . .
    C C10 0.3674(4) 0.1046(2) 0.0226(2) 0.0363(8) Uani d . 1 . .
    H H10A 0.4255 0.0662 0.0024 0.044 Uiso calc R 1 . .
    H H10B 0.3117 0.1329 -0.0222 0.044 Uiso calc R 1 . .
    C C15 0.4879(4) 0.3840(2) 0.0673(2) 0.0425(9) Uani d . 1 . .
    H H15A 0.4044 0.3572 0.0392 0.064 Uiso calc R 1 . .
    H H15B 0.5457 0.3994 0.0307 0.064 Uiso calc R 1 . .
    H H15C 0.4601 0.4299 0.0928 0.064 Uiso calc R 1 . .
    C C21 -0.2147(4) 0.4296(2) -0.0612(2) 0.0446(9) Uani d . 1 . .
    H H21 -0.2901 0.4590 -0.0898 0.053 Uiso calc R 1 . .
    C C5 0.1784(4) 0.0737(2) 0.2264(2) 0.0419(9) Uani d . 1 . .
    H H5A 0.2552 0.0383 0.2213 0.050 Uiso calc R 1 . .
    H H5B 0.1186 0.0460 0.2564 0.050 Uiso calc R 1 . .
    C C6 0.0915(4) 0.0883(2) 0.1453(2) 0.0378(8) Uani d . 1 . .
    C C16 0.6912(4) 0.3766(3) 0.1778(3) 0.0499(10) Uani d . 1 . .
    H H16A 0.6527 0.4155 0.2078 0.075 Uiso calc R 1 . .
    H H16B 0.7446 0.4020 0.1438 0.075 Uiso calc R 1 . .
    H H16C 0.7527 0.3419 0.2134 0.075 Uiso calc R 1 . .
    C C12 0.6241(4) 0.1662(3) -0.0161(2) 0.0482(10) Uani d . 1 . .
    H H12A 0.6838 0.1286 0.0168 0.072 Uiso calc R 1 . .
    H H12B 0.6823 0.2020 -0.0384 0.072 Uiso calc R 1 . .
    H H12C 0.5603 0.1392 -0.0579 0.072 Uiso calc R 1 . .
    C C8 0.0254(5) 0.0123(2) 0.1121(3) 0.0574(12) Uani d . 1 . .
    H H8A -0.0166 0.0190 0.0569 0.086 Uiso calc R 1 . .
    H H8B -0.0470 -0.0030 0.1400 0.086 Uiso calc R 1 . .
    H H8C 0.0973 -0.0278 0.1181 0.086 Uiso calc R 1 . .
    O O1W 0.0544(3) 0.14387(16) -0.23970(16) 0.0481(7) Uani d D 1 . .
    H H2W 0.118(3) 0.111(2) -0.221(2) 0.058 Uiso d D 1 . .
    H H1W 0.072(4) 0.161(2) -0.2823(14) 0.058 Uiso d D 1 . .
    Cl Cl1 0.3438(6) -0.0040(3) -0.2176(3) 0.0381(10) Uani d PD 0.639(8) A 1
    Cl Cl1' 0.3673(10) 0.0103(6) -0.2158(6) 0.0362(18) Uani d PD 0.361(8) A 2
    O O5 0.4344(13) 0.0455(7) -0.2420(9) 0.203(6) Uani d PDU 0.639(8) A 1
    O O6 0.3623(8) -0.0075(5) -0.1357(3) 0.110(3) Uani d PDU 0.639(8) A 1
    O O7 0.3697(8) -0.0818(3) -0.2264(4) 0.073(2) Uani d PD 0.639(8) A 1
    O O8 0.2001(5) 0.0061(3) -0.2550(3) 0.0588(18) Uani d PD 0.639(8) A 1
    O O5' 0.2976(14) 0.0479(5) -0.2866(5) 0.088(5) Uani d PD 0.361(8) A 2
    O O6' 0.4169(15) -0.0535(8) -0.2485(9) 0.101(5) Uani d PDU 0.361(8) A 2
    O O7' 0.4898(15) 0.0527(8) -0.1817(8) 0.152(8) Uani d PD 0.361(8) A 2
    O O8' 0.2850(14) 0.0248(7) -0.1601(7) 0.098(4) Uani d PDU 0.361(8) A 2
loop_
    _atom_site_aniso_label
    _atom_site_aniso_U_11
    _atom_site_aniso_U_22
    _atom_site_aniso_U_33
    _atom_site_aniso_U_12
    _atom_site_aniso_U_13
    _atom_site_aniso_U_23
    Ni1 0.0271(2) 0.0244(2) 0.0195(2) 0.00258(16) 0.00305(15) -0.00112(15)
    O1 0.0295(12) 0.0330(12) 0.0216(11) 0.0013(9) 0.0061(9) 0.0000(9)
    O2 0.0262(12) 0.0310(11) 0.0264(12) 0.0036(9) 0.0067(9) 0.0019(9)
    N1 0.0267(14) 0.0304(14) 0.0297(15) 0.0014(11) 0.0040(11) -0.0041(11)
    O3 0.0481(15) 0.0336(12) 0.0308(13) -0.0032(11) 0.0052(11) 0.0010(11)
    N3 0.0349(16) 0.0295(14) 0.0276(14) -0.0039(12) 0.0066(12) 0.0000(11)
    N4 0.0297(15) 0.0295(13) 0.0263(14) 0.0020(11) 0.0013(11) -0.0028(11)
    C17 0.0266(16) 0.0248(15) 0.0257(16) -0.0030(13) 0.0056(13) -0.0008(12)
    C18 0.0275(16) 0.0261(15) 0.0240(15) 0.0011(13) 0.0107(13) 0.0055(12)
    N2 0.0353(16) 0.0343(15) 0.0246(14) 0.0051(12) 0.0072(12) 0.0018(12)
    C23 0.0266(17) 0.0320(16) 0.0270(16) 0.0019(13) 0.0075(13) 0.0052(13)
    O4 0.070(2) 0.0463(15) 0.0302(14) 0.0120(14) 0.0210(13) 0.0026(12)
    C11 0.0335(19) 0.0417(19) 0.0280(17) 0.0011(15) 0.0082(14) -0.0003(15)
    C24 0.0273(17) 0.0380(18) 0.0255(17) 0.0003(14) 0.0031(13) 0.0011(14)
    C3 0.046(2) 0.0404(19) 0.0307(18) 0.0032(16) 0.0146(16) 0.0054(15)
    C1 0.038(2) 0.046(2) 0.0284(18) 0.0028(17) 0.0008(15) -0.0055(15)
    C2 0.048(2) 0.044(2) 0.0223(17) 0.0004(17) -0.0005(15) -0.0046(15)
    C22 0.037(2) 0.047(2) 0.0315(19) 0.0065(17) 0.0015(15) 0.0058(16)
    C9 0.047(2) 0.0314(17) 0.041(2) -0.0025(16) 0.0076(17) -0.0084(15)
    C13 0.0241(17) 0.0445(19) 0.040(2) -0.0014(15) 0.0104(15) -0.0005(16)
    C19 0.040(2) 0.0340(17) 0.0293(18) 0.0055(15) 0.0119(15) 0.0038(14)
    C14 0.0290(18) 0.0378(19) 0.040(2) -0.0038(15) 0.0074(15) -0.0027(15)
    C4 0.083(3) 0.066(3) 0.032(2) -0.004(2) 0.011(2) 0.011(2)
    C7 0.038(2) 0.051(2) 0.043(2) -0.0073(17) 0.0136(17) 0.0032(18)
    C20 0.045(2) 0.041(2) 0.043(2) 0.0164(17) 0.0174(17) 0.0065(17)
    C10 0.039(2) 0.0370(18) 0.0336(19) 0.0012(15) 0.0087(15) -0.0113(15)
    C15 0.045(2) 0.0372(19) 0.046(2) -0.0041(17) 0.0120(18) 0.0066(17)
    C21 0.038(2) 0.052(2) 0.043(2) 0.0179(18) 0.0095(17) 0.0129(18)
    C5 0.058(3) 0.0343(18) 0.036(2) -0.0039(17) 0.0169(18) 0.0123(16)
    C6 0.046(2) 0.0337(18) 0.0355(19) -0.0096(16) 0.0123(16) 0.0036(15)
    C16 0.037(2) 0.057(2) 0.055(3) -0.0129(19) 0.0075(18) -0.009(2)
    C12 0.043(2) 0.066(3) 0.039(2) -0.003(2) 0.0167(18) -0.0105(19)
    C8 0.067(3) 0.049(2) 0.062(3) -0.026(2) 0.027(2) -0.007(2)
    O1W 0.069(2) 0.0448(16) 0.0372(15) 0.0128(14) 0.0273(14) 0.0081(12)
    Cl1 0.0404(19) 0.0348(18) 0.0393(12) 0.0025(14) 0.0087(11) 0.0016(10)
    Cl1' 0.035(3) 0.034(3) 0.040(2) 0.005(3) 0.0083(19) 0.006(2)
    O5 0.180(9) 0.197(9) 0.234(10) -0.089(7) 0.044(8) 0.110(8)
    O6 0.092(5) 0.180(7) 0.054(4) 0.050(5) 0.010(3) -0.003(4)
    O7 0.068(5) 0.056(4) 0.086(5) 0.017(3) -0.006(3) 0.009(3)
    O8 0.045(3) 0.063(3) 0.063(3) 0.016(2) 0.000(2) -0.012(3)
    O5' 0.124(11) 0.046(5) 0.069(7) 0.021(6) -0.040(7) 0.004(5)
    O6' 0.085(8) 0.090(8) 0.109(9) 0.056(7) -0.025(6) -0.050(7)
    O7' 0.27(2) 0.110(11) 0.073(9) -0.111(13) 0.018(11) -0.030(8)
    O8' 0.121(9) 0.099(7) 0.080(7) 0.041(6) 0.033(7) -0.005(6)
_geom_special_details
;
All e.s.d.'s (except the e.s.d. in the dihedral angle between two l.s. planes)
are estimated using the full covariance matrix. The cell e.s.d.'s are taken
into account individually in the estimation of e.s.d.'s in distances, angles
and torsion angles; correlations between e.s.d.'s in cell parameters are only
used when they are defined by crystal symmetry. An approximate (isotropic)
treatment of cell e.s.d.'s is used for estimating e.s.d.'s involving l.s.
planes.
;
loop_
    _geom_bond_atom_site_label_1
    _geom_bond_atom_site_label_2
    _geom_bond_site_symmetry_2
    _geom_bond_distance
    _geom_bond_publ_flag
    Ni1 N4 . 2.087(3) ?
    Ni1 N2 . 2.088(3) ?
    Ni1 N1 . 2.131(3) ?
    Ni1 N3 . 2.133(3) ?
    Ni1 O2 . 2.135(2) ?
    Ni1 O1 . 2.176(2) ?
    Ni1 C17 . 2.475(3) ?
    O1 C17 . 1.264(4) ?
    O2 C17 . 1.262(4) ?
    N1 C1 . 1.478(4) ?
    N1 C14 . 1.501(4) ?
    N1 H1C . 0.9300 ?
    O3 C24 . 1.202(4) ?
    N3 C9 . 1.479(4) ?
    N3 C6 . 1.516(4) ?
    N3 H3A . 0.9300 ?
    N4 C10 . 1.480(4) ?
    N4 C11 . 1.488(4) ?
    N4 H4D . 0.9300 ?
    C17 C18 . 1.495(4) ?
    C18 C19 . 1.389(4) ?
    C18 C23 . 1.403(4) ?
    N2 C2 . 1.481(4) ?
    N2 C3 . 1.496(4) ?
    N2 H2C . 0.9300 ?
    C23 C22 . 1.389(5) ?
    C23 C24 . 1.501(5) ?
    O4 C24 . 1.316(4) ?
    O4 H4 . 0.8400 ?
    C11 C13 . 1.520(5) ?
    C11 C12 . 1.534(5) ?
    C11 H11 . 1.0000 ?
    C3 C5 . 1.527(5) ?
    C3 C4 . 1.530(5) ?
    C3 H3 . 1.0000 ?
    C1 C2 . 1.508(5) ?
    C1 H1A . 0.9900 ?
    C1 H1B . 0.9900 ?
    C2 H2A . 0.9900 ?
    C2 H2B . 0.9900 ?
    C22 C21 . 1.379(5) ?
    C22 H22 . 0.9500 ?
    C9 C10 . 1.492(5) ?
    C9 H9A . 0.9900 ?
    C9 H9B . 0.9900 ?
    C13 C14 . 1.539(5) ?
    C13 H13A . 0.9900 ?
    C13 H13B . 0.9900 ?
    C19 C20 . 1.393(5) ?
    C19 H19 . 0.9500 ?
    C14 C15 . 1.529(5) ?
    C14 C16 . 1.533(5) ?
    C4 H4A . 0.9800 ?
    C4 H4B . 0.9800 ?
    C4 H4C . 0.9800 ?
    C7 C6 . 1.524(5) ?
    C7 H7A . 0.9800 ?
    C7 H7B . 0.9800 ?
    C7 H7C . 0.9800 ?
    C20 C21 . 1.378(6) ?
    C20 H20 . 0.9500 ?
    C10 H10A . 0.9900 ?
    C10 H10B . 0.9900 ?
    C15 H15A . 0.9800 ?
    C15 H15B . 0.9800 ?
    C15 H15C . 0.9800 ?
    C21 H21 . 0.9500 ?
    C5 C6 . 1.523(5) ?
    C5 H5A . 0.9900 ?
    C5 H5B . 0.9900 ?
    C6 C8 . 1.531(5) ?
    C16 H16A . 0.9800 ?
    C16 H16B . 0.9800 ?
    C16 H16C . 0.9800 ?
    C12 H12A . 0.9800 ?
    C12 H12B . 0.9800 ?
    C12 H12C . 0.9800 ?
    C8 H8A . 0.9800 ?
    C8 H8B . 0.9800 ?
    C8 H8C . 0.9800 ?
    O1W H2W . 0.855(11) ?
    O1W H1W . 0.860(11) ?
    Cl1 O5 . 1.367(7) ?
    Cl1 O7 . 1.390(7) ?
    Cl1 O6 . 1.418(7) ?
    Cl1 O8 . 1.434(6) ?
    Cl1' O6' . 1.383(9) ?
    Cl1' O8' . 1.416(9) ?
    Cl1' O7' . 1.428(9) ?
    Cl1' O5' . 1.446(9) ?
loop_
    _geom_angle_atom_site_label_1
    _geom_angle_atom_site_label_2
    _geom_angle_atom_site_label_3
    _geom_angle_site_symmetry_1
    _geom_angle_site_symmetry_3
    _geom_angle
    _geom_angle_publ_flag
    N4 Ni1 N2 . . 105.40(11) ?
    N4 Ni1 N1 . . 91.66(10) ?
    N2 Ni1 N1 . . 84.67(11) ?
    N4 Ni1 N3 . . 85.73(11) ?
    N2 Ni1 N3 . . 91.06(11) ?
    N1 Ni1 N3 . . 174.23(11) ?
    N4 Ni1 O2 . . 92.84(10) ?
    N2 Ni1 O2 . . 161.23(10) ?
    N1 Ni1 O2 . . 99.45(10) ?
    N3 Ni1 O2 . . 85.83(10) ?
    N4 Ni1 O1 . . 153.72(10) ?
    N2 Ni1 O1 . . 100.86(10) ?
    N1 Ni1 O1 . . 89.79(10) ?
    N3 Ni1 O1 . . 94.84(10) ?
    O2 Ni1 O1 . . 61.07(8) ?
    N4 Ni1 C17 . . 123.46(11) ?
    N2 Ni1 C17 . . 130.81(11) ?
    N1 Ni1 C17 . . 98.26(10) ?
    N3 Ni1 C17 . . 87.46(10) ?
    O2 Ni1 C17 . . 30.65(9) ?
    O1 Ni1 C17 . . 30.68(9) ?
    C17 O1 Ni1 . . 87.86(18) ?
    C17 O2 Ni1 . . 89.74(19) ?
    C1 N1 C14 . . 113.5(3) ?
    C1 N1 Ni1 . . 104.9(2) ?
    C14 N1 Ni1 . . 120.7(2) ?
    C1 N1 H1C . . 105.5 ?
    C14 N1 H1C . . 105.5 ?
    Ni1 N1 H1C . . 105.5 ?
    C9 N3 C6 . . 114.1(3) ?
    C9 N3 Ni1 . . 103.5(2) ?
    C6 N3 Ni1 . . 121.1(2) ?
    C9 N3 H3A . . 105.7 ?
    C6 N3 H3A . . 105.7 ?
    Ni1 N3 H3A . . 105.7 ?
    C10 N4 C11 . . 113.4(3) ?
    C10 N4 Ni1 . . 103.3(2) ?
    C11 N4 Ni1 . . 114.7(2) ?
    C10 N4 H4D . . 108.4 ?
    C11 N4 H4D . . 108.4 ?
    Ni1 N4 H4D . . 108.4 ?
    O2 C17 O1 . . 120.3(3) ?
    O2 C17 C18 . . 119.1(3) ?
    O1 C17 C18 . . 120.6(3) ?
    O2 C17 Ni1 . . 59.61(16) ?
    O1 C17 Ni1 . . 61.46(16) ?
    C18 C17 Ni1 . . 171.0(2) ?
    C19 C18 C23 . . 119.3(3) ?
    C19 C18 C17 . . 119.3(3) ?
    C23 C18 C17 . . 121.3(3) ?
    C2 N2 C3 . . 112.0(3) ?
    C2 N2 Ni1 . . 105.1(2) ?
    C3 N2 Ni1 . . 115.8(2) ?
    C2 N2 H2C . . 107.9 ?
    C3 N2 H2C . . 107.9 ?
    Ni1 N2 H2C . . 107.9 ?
    C22 C23 C18 . . 119.6(3) ?
    C22 C23 C24 . . 118.4(3) ?
    C18 C23 C24 . . 121.8(3) ?
    C24 O4 H4 . . 109.5 ?
    N4 C11 C13 . . 110.2(3) ?
    N4 C11 C12 . . 112.0(3) ?
    C13 C11 C12 . . 110.2(3) ?
    N4 C11 H11 . . 108.1 ?
    C13 C11 H11 . . 108.1 ?
    C12 C11 H11 . . 108.1 ?
    O3 C24 O4 . . 124.3(3) ?
    O3 C24 C23 . . 124.2(3) ?
    O4 C24 C23 . . 111.3(3) ?
    N2 C3 C5 . . 109.8(3) ?
    N2 C3 C4 . . 112.5(3) ?
    C5 C3 C4 . . 109.8(3) ?
    N2 C3 H3 . . 108.2 ?
    C5 C3 H3 . . 108.2 ?
    C4 C3 H3 . . 108.2 ?
    N1 C1 C2 . . 109.1(3) ?
    N1 C1 H1A . . 109.9 ?
    C2 C1 H1A . . 109.9 ?
    N1 C1 H1B . . 109.9 ?
    C2 C1 H1B . . 109.9 ?
    H1A C1 H1B . . 108.3 ?
    N2 C2 C1 . . 109.4(3) ?
    N2 C2 H2A . . 109.8 ?
    C1 C2 H2A . . 109.8 ?
    N2 C2 H2B . . 109.8 ?
    C1 C2 H2B . . 109.8 ?
    H2A C2 H2B . . 108.2 ?
    C21 C22 C23 . . 120.5(3) ?
    C21 C22 H22 . . 119.7 ?
    C23 C22 H22 . . 119.7 ?
    N3 C9 C10 . . 109.7(3) ?
    N3 C9 H9A . . 109.7 ?
    C10 C9 H9A . . 109.7 ?
    N3 C9 H9B . . 109.7 ?
    C10 C9 H9B . . 109.7 ?
    H9A C9 H9B . . 108.2 ?
    C11 C13 C14 . . 119.2(3) ?
    C11 C13 H13A . . 107.5 ?
    C14 C13 H13A . . 107.5 ?
    C11 C13 H13B . . 107.5 ?
    C14 C13 H13B . . 107.5 ?
    H13A C13 H13B . . 107.0 ?
    C18 C19 C20 . . 120.3(3) ?
    C18 C19 H19 . . 119.8 ?
    C20 C19 H19 . . 119.8 ?
    N1 C14 C15 . . 107.2(3) ?
    N1 C14 C16 . . 111.4(3) ?
    C15 C14 C16 . . 108.1(3) ?
    N1 C14 C13 . . 110.4(3) ?
    C15 C14 C13 . . 111.4(3) ?
    C16 C14 C13 . . 108.4(3) ?
    C3 C4 H4A . . 109.5 ?
    C3 C4 H4B . . 109.5 ?
    H4A C4 H4B . . 109.5 ?
    C3 C4 H4C . . 109.5 ?
    H4A C4 H4C . . 109.5 ?
    H4B C4 H4C . . 109.5 ?
    C6 C7 H7A . . 109.5 ?
    C6 C7 H7B . . 109.5 ?
    H7A C7 H7B . . 109.5 ?
    C6 C7 H7C . . 109.5 ?
    H7A C7 H7C . . 109.5 ?
    H7B C7 H7C . . 109.5 ?
    C21 C20 C19 . . 120.1(3) ?
    C21 C20 H20 . . 120.0 ?
    C19 C20 H20 . . 120.0 ?
    N4 C10 C9 . . 110.2(3) ?
    N4 C10 H10A . . 109.6 ?
    C9 C10 H10A . . 109.6 ?
    N4 C10 H10B . . 109.6 ?
    C9 C10 H10B . . 109.6 ?
    H10A C10 H10B . . 108.1 ?
    C14 C15 H15A . . 109.5 ?
    C14 C15 H15B . . 109.5 ?
    H15A C15 H15B . . 109.5 ?
    C14 C15 H15C . . 109.5 ?
    H15A C15 H15C . . 109.5 ?
    H15B C15 H15C . . 109.5 ?
    C20 C21 C22 . . 120.2(3) ?
    C20 C21 H21 . . 119.9 ?
    C22 C21 H21 . . 119.9 ?
    C6 C5 C3 . . 118.4(3) ?
    C6 C5 H5A . . 107.7 ?
    C3 C5 H5A . . 107.7 ?
    C6 C5 H5B . . 107.7 ?
    C3 C5 H5B . . 107.7 ?
    H5A C5 H5B . . 107.1 ?
    N3 C6 C5 . . 110.2(3) ?
    N3 C6 C7 . . 107.5(3) ?
    C5 C6 C7 . . 111.5(3) ?
    N3 C6 C8 . . 110.7(3) ?
    C5 C6 C8 . . 108.9(3) ?
    C7 C6 C8 . . 108.0(3) ?
    C14 C16 H16A . . 109.5 ?
    C14 C16 H16B . . 109.5 ?
    H16A C16 H16B . . 109.5 ?
    C14 C16 H16C . . 109.5 ?
    H16A C16 H16C . . 109.5 ?
    H16B C16 H16C . . 109.5 ?
    C11 C12 H12A . . 109.5 ?
    C11 C12 H12B . . 109.5 ?
    H12A C12 H12B . . 109.5 ?
    C11 C12 H12C . . 109.5 ?
    H12A C12 H12C . . 109.5 ?
    H12B C12 H12C . . 109.5 ?
    C6 C8 H8A . . 109.5 ?
    C6 C8 H8B . . 109.5 ?
    H8A C8 H8B . . 109.5 ?
    C6 C8 H8C . . 109.5 ?
    H8A C8 H8C . . 109.5 ?
    H8B C8 H8C . . 109.5 ?
    H2W O1W H1W . . 108.1(17) ?
    O5 Cl1 O7 . . 115.5(8) ?
    O5 Cl1 O6 . . 113.2(8) ?
    O7 Cl1 O6 . . 94.8(6) ?
    O5 Cl1 O8 . . 114.8(7) ?
    O7 Cl1 O8 . . 104.5(5) ?
    O6 Cl1 O8 . . 112.1(6) ?
    O6' Cl1' O8' . . 137.0(11) ?
    O6' Cl1' O7' . . 104.5(10) ?
    O8' Cl1' O7' . . 99.6(9) ?
    O6' Cl1' O5' . . 98.4(9) ?
    O8' Cl1' O5' . . 106.4(9) ?
    O7' Cl1' O5' . . 109.5(9) ?
loop_
    _geom_torsion_atom_site_label_1
    _geom_torsion_atom_site_label_2
    _geom_torsion_atom_site_label_3
    _geom_torsion_atom_site_label_4
    _geom_torsion_site_symmetry_1
    _geom_torsion_site_symmetry_2
    _geom_torsion_site_symmetry_3
    _geom_torsion_site_symmetry_4
    _geom_torsion
    _geom_torsion_publ_flag
    N4 Ni1 O1 C17 . . . . 13.4(3) ?
    N2 Ni1 O1 C17 . . . . -168.73(18) ?
    N1 Ni1 O1 C17 . . . . 106.74(19) ?
    N3 Ni1 O1 C17 . . . . -76.71(19) ?
    O2 Ni1 O1 C17 . . . . 5.81(17) ?
    N4 Ni1 O2 C17 . . . . 177.56(18) ?
    N2 Ni1 O2 C17 . . . . 11.1(4) ?
    N1 Ni1 O2 C17 . . . . -90.29(19) ?
    N3 Ni1 O2 C17 . . . . 92.06(19) ?
    O1 Ni1 O2 C17 . . . . -5.81(17) ?
    N4 Ni1 N1 C1 . . . . -92.5(2) ?
    N2 Ni1 N1 C1 . . . . 12.8(2) ?
    N3 Ni1 N1 C1 . . . . -29.6(12) ?
    O2 Ni1 N1 C1 . . . . 174.4(2) ?
    O1 Ni1 N1 C1 . . . . 113.8(2) ?
    C17 Ni1 N1 C1 . . . . 143.4(2) ?
    N4 Ni1 N1 C14 . . . . 37.3(2) ?
    N2 Ni1 N1 C14 . . . . 142.6(2) ?
    N3 Ni1 N1 C14 . . . . 100.2(11) ?
    O2 Ni1 N1 C14 . . . . -55.9(2) ?
    O1 Ni1 N1 C14 . . . . -116.5(2) ?
    C17 Ni1 N1 C14 . . . . -86.9(2) ?
    N4 Ni1 N3 C9 . . . . 12.3(2) ?
    N2 Ni1 N3 C9 . . . . -93.1(2) ?
    N1 Ni1 N3 C9 . . . . -50.9(11) ?
    O2 Ni1 N3 C9 . . . . 105.5(2) ?
    O1 Ni1 N3 C9 . . . . 165.9(2) ?
    C17 Ni1 N3 C9 . . . . 136.1(2) ?
    N4 Ni1 N3 C6 . . . . 141.7(3) ?
    N2 Ni1 N3 C6 . . . . 36.3(3) ?
    N1 Ni1 N3 C6 . . . . 78.5(11) ?
    O2 Ni1 N3 C6 . . . . -125.2(2) ?
    O1 Ni1 N3 C6 . . . . -64.7(2) ?
    C17 Ni1 N3 C6 . . . . -94.5(3) ?
    N2 Ni1 N4 C10 . . . . 107.1(2) ?
    N1 Ni1 N4 C10 . . . . -167.9(2) ?
    N3 Ni1 N4 C10 . . . . 17.2(2) ?
    O2 Ni1 N4 C10 . . . . -68.4(2) ?
    O1 Ni1 N4 C10 . . . . -75.1(3) ?
    C17 Ni1 N4 C10 . . . . -66.9(2) ?
    N2 Ni1 N4 C11 . . . . -128.9(2) ?
    N1 Ni1 N4 C11 . . . . -44.0(2) ?
    N3 Ni1 N4 C11 . . . . 141.1(2) ?
    O2 Ni1 N4 C11 . . . . 55.5(2) ?
    O1 Ni1 N4 C11 . . . . 48.9(3) ?
    C17 Ni1 N4 C11 . . . . 57.0(2) ?
    Ni1 O2 C17 O1 . . . . 10.2(3) ?
    Ni1 O2 C17 C18 . . . . -169.7(2) ?
    Ni1 O1 C17 O2 . . . . -10.0(3) ?
    Ni1 O1 C17 C18 . . . . 169.9(3) ?
    N4 Ni1 C17 O2 . . . . -2.9(2) ?
    N2 Ni1 C17 O2 . . . . -175.31(17) ?
    N1 Ni1 C17 O2 . . . . 94.60(18) ?
    N3 Ni1 C17 O2 . . . . -86.11(18) ?
    O1 Ni1 C17 O2 . . . . 170.0(3) ?
    N4 Ni1 C17 O1 . . . . -172.92(16) ?
    N2 Ni1 C17 O1 . . . . 14.7(2) ?
    N1 Ni1 C17 O1 . . . . -75.39(18) ?
    N3 Ni1 C17 O1 . . . . 103.90(18) ?
    O2 Ni1 C17 O1 . . . . -170.0(3) ?
    N4 Ni1 C17 C18 . . . . 81.2(15) ?
    N2 Ni1 C17 C18 . . . . -91.2(14) ?
    N1 Ni1 C17 C18 . . . .  18E1(10)
                                    ?
    N3 Ni1 C17 C18 . . . . -2.0(14) ?
    O2 Ni1 C17 C18 . . . . 84.1(14) ?
    O1 Ni1 C17 C18 . . . . -105.9(15) ?
    O2 C17 C18 C19 . . . . -143.1(3) ?
    O1 C17 C18 C19 . . . . 37.1(4) ?
    Ni1 C17 C18 C19 . . . . 138.0(13) ?
    O2 C17 C18 C23 . . . . 32.3(4) ?
    O1 C17 C18 C23 . . . . -147.6(3) ?
    Ni1 C17 C18 C23 . . . . -46.7(16) ?
    N4 Ni1 N2 C2 . . . . 107.1(2) ?
    N1 Ni1 N2 C2 . . . . 16.9(2) ?
    N3 Ni1 N2 C2 . . . . -167.0(2) ?
    O2 Ni1 N2 C2 . . . . -86.9(4) ?
    O1 Ni1 N2 C2 . . . . -71.9(2) ?
    C17 Ni1 N2 C2 . . . . -79.5(3) ?
    N4 Ni1 N2 C3 . . . . -128.8(2) ?
    N1 Ni1 N2 C3 . . . . 141.0(2) ?
    N3 Ni1 N2 C3 . . . . -42.9(2) ?
    O2 Ni1 N2 C3 . . . . 37.2(4) ?
    O1 Ni1 N2 C3 . . . . 52.2(2) ?
    C17 Ni1 N2 C3 . . . . 44.6(3) ?
    C19 C18 C23 C22 . . . . 1.2(5) ?
    C17 C18 C23 C22 . . . . -174.2(3) ?
    C19 C18 C23 C24 . . . . -174.3(3) ?
    C17 C18 C23 C24 . . . . 10.3(5) ?
    C10 N4 C11 C13 . . . . -177.4(3) ?
    Ni1 N4 C11 C13 . . . . 64.2(3) ?
    C10 N4 C11 C12 . . . . -54.3(4) ?
    Ni1 N4 C11 C12 . . . . -172.7(2) ?
    C22 C23 C24 O3 . . . . -126.8(4) ?
    C18 C23 C24 O3 . . . . 48.7(5) ?
    C22 C23 C24 O4 . . . . 48.2(4) ?
    C18 C23 C24 O4 . . . . -136.3(3) ?
    C2 N2 C3 C5 . . . . -175.8(3) ?
    Ni1 N2 C3 C5 . . . . 63.8(3) ?
    C2 N2 C3 C4 . . . . -53.1(4) ?
    Ni1 N2 C3 C4 . . . . -173.6(3) ?
    C14 N1 C1 C2 . . . . -174.3(3) ?
    Ni1 N1 C1 C2 . . . . -40.4(3) ?
    C3 N2 C2 C1 . . . . -170.7(3) ?
    Ni1 N2 C2 C1 . . . . -44.2(3) ?
    N1 C1 C2 N2 . . . . 59.3(4) ?
    C18 C23 C22 C21 . . . . -1.7(5) ?
    C24 C23 C22 C21 . . . . 174.0(3) ?
    C6 N3 C9 C10 . . . . -173.9(3) ?
    Ni1 N3 C9 C10 . . . . -40.4(3) ?
    N4 C11 C13 C14 . . . . -74.1(4) ?
    C12 C11 C13 C14 . . . . 161.7(3) ?
    C23 C18 C19 C20 . . . . 0.3(5) ?
    C17 C18 C19 C20 . . . . 175.7(3) ?
    C1 N1 C14 C15 . . . . -159.6(3) ?
    Ni1 N1 C14 C15 . . . . 74.6(3) ?
    C1 N1 C14 C16 . . . . -41.5(4) ?
    Ni1 N1 C14 C16 . . . . -167.3(2) ?
    C1 N1 C14 C13 . . . . 79.0(3) ?
    Ni1 N1 C14 C13 . . . . -46.9(3) ?
    C11 C13 C14 N1 . . . . 62.9(4) ?
    C11 C13 C14 C15 . . . . -56.1(4) ?
    C11 C13 C14 C16 . . . . -174.9(3) ?
    C18 C19 C20 C21 . . . . -1.3(6) ?
    C11 N4 C10 C9 . . . . -169.9(3) ?
    Ni1 N4 C10 C9 . . . . -45.1(3) ?
    N3 C9 C10 N4 . . . . 61.0(4) ?
    C19 C20 C21 C22 . . . . 0.7(6) ?
    C23 C22 C21 C20 . . . . 0.8(6) ?
    N2 C3 C5 C6 . . . . -74.9(4) ?
    C4 C3 C5 C6 . . . . 160.9(4) ?
    C9 N3 C6 C5 . . . . 76.9(4) ?
    Ni1 N3 C6 C5 . . . . -47.7(4) ?
    C9 N3 C6 C7 . . . . -161.4(3) ?
    Ni1 N3 C6 C7 . . . . 74.1(3) ?
    C9 N3 C6 C8 . . . . -43.6(4) ?
    Ni1 N3 C6 C8 . . . . -168.2(3) ?
    C3 C5 C6 N3 . . . . 64.5(4) ?
    C3 C5 C6 C7 . . . . -54.8(4) ?
    C3 C5 C6 C8 . . . . -173.9(3) ?
loop_
    _geom_hbond_atom_site_label_D
    _geom_hbond_atom_site_label_H
    _geom_hbond_atom_site_label_A
    _geom_hbond_site_symmetry_A
    _geom_hbond_distance_DH
    _geom_hbond_distance_HA
    _geom_hbond_distance_DA
    _geom_hbond_angle_DHA
    N1 H1C O5 4_566 0.93 2.29 3.094(9) 144.4
    N2 H2C O6' 3_655 0.93 2.03 2.952(10) 172.7
    O4 H4 O1W . 0.84 1.76 2.572(4) 162.1
    O1W H2W O8 . 0.855(11) 2.13(3) 2.827(5) 138(4)
    O1W H1W O1 4_565 0.860(11) 1.892(16) 2.734(3) 166(4)
data_global
_journal_data_validation_number     ?
_journal_date_recd_electronic     2009-05-20
_journal_date_accepted     2009-05-27
_journal_name_full     'Acta Crystallographica, Section E'
_journal_year     2009
_journal_volume     65
_journal_issue      7
_journal_page_first     m726
_journal_page_last     m726
_journal_paper_category     QM
_journal_coeditor_code     NG2586
_publ_contact_author_name     'Ou, Guang-Chuan'
_publ_contact_author_address
;
      Department of Biology and Chemistry
      Hunan University of Science and Engineering
      Yongzhou Hunan 425100
      People's Republic of China
;
_publ_contact_author_email     'ouguangchuan@yahoo.com.cn'
_publ_contact_author_fax     '0086-746-6381164'
_publ_contact_author_phone     '0086-746-6381164'
_publ_section_title
;\
(2-Carboxybenzoato-\k^2^<i>O</i>^1^,<i>O</i>^1'^)(5,5,7,12,12,14-hexamethyl-1,\
4,8,11-tetraazacyclotetradecane-\k^4^<i>N</i>)nickel(II) perchlorate
monohydrate
;
loop_
    _publ_author_name
    _publ_author_address
    'Ou, Guang-Chuan'
;
     Department of Biology and Chemistry
     Hunan University of Science and Engineering
     Yongzhou Hunan 425100
     People's Republic of China
;
    'Zhang, Min'
;
     Department of Biology and Chemistry
     Hunan University of Science and Engineering
     Yongzhou Hunan 425100
     People's Republic of China
;
    'Yuan, Xian-You'
;
     Department of Biology and Chemistry
     Hunan University of Science and Engineering
     Yongzhou Hunan 425100
     People's Republic of China
;
