# Supplementary material for: (2-Carboxy­benzoato-κ2 O 1,O 1′)(5,5,7,12,12,14-hexa­methyl-1,4,8,11-tetra­azacyclo­tetra­decane-κ4 N)nickel(II) perchlorate monohydrate
Source: Acta Crystallogr Sect E Struct Rep Online. 2009 Jun 6;65(Pt 7):m726. doi: 10.1107/S1600536809020169 (PMC2969201; doi:10.1107/S1600536809020169)
Supplement: Supplementary file 2 [file e-65-0m726-Isup2.hkl]

# 
# h,k,l, Fc-squared, Fo-squared, sigma(Fo-squared) and status flag 
# 
data_I
_shelx_title ' L806131m in P2(1)/c' 
_shelx_refln_list_code          4 
_shelx_F_calc_maximum      252.68 
_exptl_crystal_F_000      1328.00 
_reflns_d_resolution_high  0.7811 
 
loop_ 
 _symmetry_equiv_pos_as_xyz 
 'x, y, z' 
 '-x, y+1/2, -z+1/2' 
 '-x, -y, -z' 
 'x, -y-1/2, z-1/2' 
 
_cell_length_a     9.7941 
_cell_length_b    17.3545 
_cell_length_c    17.6192 
_cell_angle_alpha  90.000 
_cell_angle_beta  102.105 
_cell_angle_gamma  90.000 
 
_shelx_F_squared_multiplier     1.000 
 
loop_ 
 _refln_index_h 
 _refln_index_k 
 _refln_index_l 
 _refln_F_squared_calc 
 _refln_F_squared_meas 
 _refln_F_squared_sigma 
 _refln_observed_status 
   3   0   0    25922.85    27404.90    673.48 o 
   4   0   0      131.80      121.05     12.93 o 
   5   0   0      961.24      951.00     27.37 o 
   6   0   0    16853.71    17435.77   1246.01 o 
   7   0   0      159.55      149.25     29.10 o 
   8   0   0      810.64      829.81     53.29 o 
   9   0   0     1159.27     1137.70     66.21 o 
  10   0   0      276.24      322.26     49.90 o 
  11   0   0       10.10       43.76     36.83 o 
  12   0   0        6.39      -12.28     39.93 o 
   1   1   0    30122.02    33213.68    402.98 o 
   2   1   0      402.42      395.08     11.41 o 
   3   1   0     3675.66     3620.47     68.03 o 
   4   1   0      117.91       61.95      9.75 o 
   5   1   0     3488.80     3719.31     62.15 o 
   6   1   0     3352.07     3536.83     60.04 o 
   7   1   0     1174.81     1005.19     39.26 o 
   8   1   0     1422.92     1380.83     49.24 o 
   9   1   0      488.49      567.78     34.43 o 
  10   1   0      278.75      339.84     35.96 o 
  11   1   0       45.63       63.49     26.91 o 
  12   1   0      523.38      501.63     40.87 o 
   0   2   0    27911.65    28562.67    667.34 o 
   1   2   0      304.47      223.72      6.18 o 
   2   2   0    10214.18    10660.33    208.66 o 
   3   2   0     1514.26     1551.34     44.62 o 
   4   2   0     2314.83     2272.11     42.95 o 
   5   2   0      698.23      613.17     22.96 o 
   6   2   0     2289.50     2208.29     50.60 o 
   7   2   0     1055.39     1216.66     43.19 o 
   8   2   0     1054.04     1119.49     44.62 o 
   9   2   0     1062.61     1068.04     64.81 o 
  10   2   0        3.89       20.32     21.61 o 
  11   2   0      428.08      419.74     36.27 o 
  12   2   0        2.76       -0.85     29.69 o 
   1   3   0     1751.54     2097.09     25.08 o 
   2   3   0      359.60      233.99      7.10 o 
   3   3   0     1839.15     1964.06     34.64 o 
   4   3   0      391.97      311.19     16.66 o 
   5   3   0     4100.35     4179.94     78.94 o 
   6   3   0      483.51      629.32     21.79 o 
   7   3   0     1417.20     1341.56    175.03 o 
   8   3   0      238.48      289.98     35.24 o 
   9   3   0      599.24      311.00     43.83 o 
  10   3   0     1517.55     1550.26     59.53 o 
  11   3   0       68.23       78.50     29.03 o 
  12   3   0      725.21      797.89     50.24 o 
   0   4   0     4364.57     5281.92    140.98 o 
   1   4   0     4866.07     5707.40     71.21 o 
   2   4   0      578.10      523.83      9.96 o 
   3   4   0     6145.03     5376.91    119.93 o 
   4   4   0      594.21      530.61     16.23 o 
   5   4   0       39.26       35.39     11.59 o 
   6   4   0     3141.35     3081.39     56.44 o 
   7   4   0       93.35       81.77     18.25 o 
   8   4   0      138.41      144.07     23.48 o 
   9   4   0     1661.69     1802.53     61.23 o 
  10   4   0       72.78       66.85     24.13 o 
  11   4   0      131.51       89.89     82.82 o 
  12   4   0        1.86       -4.65     28.59 o 
   1   5   0     1401.87     1551.02     22.87 o 
   2   5   0      762.12      762.27     23.85 o 
   3   5   0     1687.75     1545.14     32.76 o 
   4   5   0      443.27      353.58     21.60 o 
   5   5   0      265.71      247.64     13.38 o 
   6   5   0      402.62      357.11     17.26 o 
   7   5   0      110.97       81.08     18.20 o 
   8   5   0        1.29        0.93     16.54 o 
   9   5   0     1131.90     1217.56     70.37 o 
  10   5   0      238.17      257.92     43.22 o 
  11   5   0       30.27       16.04     38.74 o 
   0   6   0     1128.41     1121.74     26.07 o 
   1   6   0       68.25       80.80      7.35 o 
   2   6   0     1567.01     1736.49     24.03 o 
   3   6   0      642.05      524.22     11.83 o 
   4   6   0      415.70      242.30     12.28 o 
   5   6   0      235.80      251.71     24.22 o 
   6   6   0       33.41       26.33     10.16 o 
   7   6   0       52.16       41.58     12.03 o 
   8   6   0      189.68      178.10     48.05 o 
   9   6   0       18.38       15.57     20.24 o 
  10   6   0      197.01      216.40     32.06 o 
  11   6   0       94.68       83.33     29.86 o 
   1   7   0        3.00       -0.95      3.54 o 
   2   7   0      362.31      320.53      8.96 o 
   3   7   0        2.24        9.18      4.71 o 
   4   7   0      292.41      284.31     10.41 o 
   5   7   0       14.58       14.39      7.72 o 
   6   7   0       56.13       73.92     12.20 o 
   7   7   0       55.60       34.24     12.26 o 
   8   7   0       24.04       45.91     25.63 o 
   9   7   0      544.35      455.94     32.83 o 
  10   7   0        4.04       16.57     22.72 o 
  11   7   0      113.76       62.34     39.17 o 
   0   8   0     1211.35      856.23     35.45 o 
   1   8   0        6.19        4.43      3.90 o 
   2   8   0       33.85       10.81      4.57 o 
   3   8   0     1775.44     1656.03     25.70 o 
   4   8   0      169.57      275.22     15.89 o 
   5   8   0      454.74      442.17     17.69 o 
   6   8   0      369.18      330.75     23.60 o 
   7   8   0      774.68      736.70     26.04 o 
   8   8   0       13.59        9.82     18.71 o 
   9   8   0       36.20       28.64     24.91 o 
  10   8   0        7.76       41.98     25.04 o 
  11   8   0      107.29       91.88     31.20 o 
   1   9   0      891.91      937.99     19.47 o 
   2   9   0       34.68       35.53      7.86 o 
   3   9   0       33.99       27.64      6.29 o 
   4   9   0      250.57      306.15     12.08 o 
   5   9   0     3184.32     3389.19     47.12 o 
   6   9   0     1195.28     1158.86     35.45 o 
   7   9   0      488.18      455.71     23.95 o 
   8   9   0        9.01        4.08     18.76 o 
   9   9   0        2.24        3.90     21.75 o 
  10   9   0       13.64        5.04     31.55 o 
  11   9   0        0.13      -10.81     29.97 o 
   0  10   0     1700.35     1608.16     38.09 o 
   1  10   0     1198.65     1120.02     19.10 o 
   2  10   0     1708.10     1492.96     27.12 o 
   3  10   0      641.66      612.78     14.83 o 
   4  10   0     2204.09     2182.55     37.06 o 
   5  10   0     1803.07     1744.06     29.97 o 
   6  10   0     1873.73     1903.14     43.72 o 
   7  10   0      631.10      653.09     50.80 o 
   8  10   0      124.04      102.32     23.96 o 
   9  10   0       57.76       53.75     32.53 o 
  10  10   0       12.14       -1.17     26.68 o 
   1  11   0     4249.25     4429.17     55.09 o 
   2  11   0      272.62      268.66     10.38 o 
   3  11   0        0.39       -0.65      6.41 o 
   4  11   0      469.77      387.62     13.65 o 
   5  11   0     1174.15     1208.11     24.57 o 
   6  11   0       98.43       84.70     18.72 o 
   7  11   0      593.32      526.19     24.13 o 
   8  11   0       15.38       27.20     21.38 o 
   9  11   0        1.56      -28.16     31.70 o 
  10  11   0      173.41      281.18     53.87 o 
   0  12   0       81.73      114.95     21.66 o 
   1  12   0      628.39      616.27     26.96 o 
   2  12   0     3498.26     3495.34     52.74 o 
   3  12   0      966.43      938.52     22.51 o 
   4  12   0       40.73       40.37      9.76 o 
   5  12   0     3945.17     4094.84     63.32 o 
   6  12   0      998.07     1012.92     31.42 o 
   7  12   0      725.61      680.22     33.48 o 
   8  12   0      865.69      812.04     59.43 o 
   9  12   0        4.60      -33.65     33.65 o 
  10  12   0      104.50      133.22     48.81 o 
   1  13   0     3052.31     2870.22     53.22 o 
   2  13   0      459.35      426.60     18.13 o 
   3  13   0      103.63       82.24     36.83 o 
   4  13   0     2850.92     3003.61     57.18 o 
   5  13   0       38.69       11.26     12.49 o 
   6  13   0       91.42       91.44     19.94 o 
   7  13   0     1173.60     1273.45     62.39 o 
   0  14   0     5215.73     5232.93    153.44 o 
   1  14   0      536.51      532.50     20.34 o 
   2  14   0     3115.20     3083.06     57.82 o 
   3  14   0      688.96      711.48     29.09 o 
   4  14   0       74.56       77.69     13.92 o 
   5  14   0      634.40      672.73     25.20 o 
   6  14   0     1039.82     1036.17     39.89 o 
   7  14   0       49.44       26.50     26.14 o 
   1  15   0     1965.50     2081.46     44.46 o 
   2  15   0      146.43      187.68     16.76 o 
   3  15   0        7.93        2.76     11.34 o 
   4  15   0     1627.65     1712.32     41.05 o 
   5  15   0       79.22      123.09     21.33 o 
   6  15   0        6.94      -12.66     27.66 o 
   7  15   0      600.45      586.76     45.49 o 
   0  16   0       89.52       77.62     25.34 o 
   1  16   0      399.11      410.31     39.57 o 
   2  16   0       56.73       27.50     12.36 o 
   3  16   0      481.87      441.22     21.52 o 
   4  16   0        2.44      -11.09     12.84 o 
   5  16   0      623.68      598.37     25.77 o 
   6  16   0       10.64       -8.97     37.19 o 
   7  16   0        4.62      -13.00     28.23 o 
   1  17   0      567.74      628.52     31.68 o 
   2  17   0      888.68      878.44     37.22 o 
   3  17   0       84.44       74.72     20.19 o 
   4  17   0     1316.48     1326.76     98.71 o 
   5  17   0      113.89       97.96     19.24 o 
   6  17   0       12.40      -19.99     19.99 o 
   7  17   0      502.85      490.79     46.79 o 
   0  18   0      831.61      767.71     50.91 o 
   1  18   0     1932.71     1915.08     58.84 o 
   2  18   0      616.09      602.07     32.68 o 
   3  18   0      584.47      587.75     32.34 o 
   4  18   0      188.84      327.97     43.69 o 
   5  18   0      132.75      138.49     35.38 o 
   6  18   0      241.11      313.45     48.09 o 
   7  18   0      151.32      111.99     40.08 o 
   1  19   0      275.27      303.05     27.67 o 
   2  19   0      170.44      178.42     26.22 o 
   3  19   0      105.20       99.31     23.69 o 
   4  19   0      157.56      141.46     54.37 o 
   5  19   0       47.79       27.22     31.27 o 
   6  19   0      141.27      112.43     39.28 o 
   0  20   0        2.30       -5.05     27.44 o 
   1  20   0      106.36      134.36     24.68 o 
   2  20   0      236.83      269.04     30.93 o 
   3  20   0        0.40      -20.12     20.12 o 
   4  20   0        2.90        5.32     22.59 o 
   5  20   0        1.01       15.52     33.00 o 
   1  21   0       12.47        1.30     21.87 o 
   2  21   0        0.61      -15.88     22.32 o 
   3  21   0      105.52      102.32     27.03 o 
   0  22   0        0.00      -22.89     33.07 o 
   1  22   0       29.35       44.27     26.39 o 
 -12   1   1       19.62      -10.65     28.82 o 
 -11   1   1      182.96      188.06     32.19 o 
 -10   1   1       30.33      -10.78     19.47 o 
  -9   1   1      121.91      130.89     25.16 o 
  -8   1   1      227.25      203.66     25.75 o 
  -7   1   1      112.49      106.61     18.51 o 
  -6   1   1      967.95      999.81     24.15 o 
  -5   1   1      362.38      279.83     16.50 o 
  -4   1   1      382.55      351.74     12.75 o 
  -3   1   1      780.91      626.59     18.00 o 
  -2   1   1     4014.39     4345.68     55.43 o 
  -1   1   1     4014.43     4825.92     60.14 o 
   0   1   1     1415.04     1077.70     54.91 o 
   1   1   1      580.92      644.16     22.67 o 
   2   1   1     1677.09     2121.92     57.55 o 
   3   1   1    16162.89    17571.70    247.53 o 
   4   1   1      652.52      692.70     19.05 o 
   5   1   1      768.79      784.54     21.02 o 
   6   1   1     1416.09     1531.57     33.81 o 
   7   1   1       75.51       78.05     17.61 o 
   8   1   1      147.92      114.05     34.01 o 
   9   1   1      488.71      476.89     32.08 o 
  10   1   1       30.32       14.46     21.25 o 
  11   1   1       92.51       76.92     27.27 o 
  12   1   1        3.65      -14.27     27.95 o 
 -12   2   1       41.80       10.09     29.41 o 
 -11   2   1      252.74      321.51     39.14 o 
 -10   2   1        3.50       39.88     22.21 o 
  -9   2   1      834.45      859.41     41.00 o 
  -8   2   1        0.38       -9.62     14.83 o 
  -6   2   1      240.87      242.00     14.42 o 
  -5   2   1      378.16      383.63     13.69 o 
  -4   2   1      947.92      826.07     24.92 o 
  -3   2   1      708.06      655.02     13.25 o 
  -2   2   1    11035.59    11312.26    122.71 o 
  -1   2   1     7041.34     7559.46     92.57 o 
   0   2   1     6342.91     7049.86     99.12 o 
   1   2   1     8656.65     9421.02    162.87 o 
   2   2   1     7752.85     8349.25    166.19 o 
   3   2   1      382.00      385.96     14.21 o 
   4   2   1       86.84       66.70     11.37 o 
   5   2   1        5.41        3.22      6.86 o 
   6   2   1      157.99      153.42     12.81 o 
   7   2   1       94.80      131.31     21.23 o 
   8   2   1      108.58      139.78     23.23 o 
   9   2   1      191.86      211.56     28.64 o 
  10   2   1        0.94      -20.75     20.75 o 
  11   2   1       36.86       28.57     25.93 o 
  12   2   1        7.99       34.03     30.81 o 
 -12   3   1        9.26       -1.84     29.12 o 
 -11   3   1       67.61       59.33     36.75 o 
  -9   3   1       24.60       31.83     18.85 o 
  -8   3   1     2450.00     2570.09     71.84 o 
  -7   3   1      179.67      212.11     23.51 o 
  -6   3   1      686.18      569.66     18.69 o 
  -5   3   1     3999.28     3900.72     64.92 o 
  -4   3   1      276.30      169.57      8.90 o 
  -3   3   1       50.93       88.69      6.74 o 
  -2   3   1    40930.06    45985.18    544.32 o 
  -1   3   1    13273.20    14577.75    156.56 o 
   0   3   1      726.40      786.87     21.14 o 
   1   3   1    39052.92    42496.92    504.76 o 
   2   3   1    37261.47    41013.84    657.93 o 
   3   3   1     2888.99     2765.46     46.26 o 
   4   3   1     1193.45     1158.82     25.62 o 
   5   3   1     1201.38     1073.46     26.12 o 
   6   3   1      286.76      245.72     16.38 o 
   7   3   1      180.21      157.63     31.77 o 
   8   3   1      211.86      211.19     26.59 o 
   9   3   1      487.52      522.60     33.64 o 
  10   3   1       63.51       81.45     26.42 o 
  11   3   1       36.78       41.30     27.06 o 
 -12   4   1       92.97      128.42     32.91 o 
 -11   4   1        1.43       -6.01     24.94 o 
 -10   4   1       27.89       47.83     23.99 o 
  -9   4   1     2025.29     1972.51    153.08 o 
  -8   4   1        0.99      -11.18     16.36 o 
  -7   4   1      788.63      803.43     41.48 o 
  -6   4   1     2024.84     1969.04     40.25 o 
  -5   4   1      317.09      291.12     13.55 o 
  -4   4   1     2189.17     2077.61     33.17 o 
  -3   4   1     8011.71     8709.58    108.62 o 
  -2   4   1     2209.16     2352.99     36.48 o 
  -1   4   1       88.43       57.68      8.14 o 
   0   4   1       96.16      117.99      9.80 o 
   1   4   1    12337.92    12907.76    156.15 o 
   2   4   1    11320.27    12293.42    133.61 o 
   3   4   1     4660.79     5194.65     96.43 o 
   4   4   1     3196.45     3632.65     60.70 o 
   5   4   1     2389.03     2137.80     49.19 o 
   6   4   1        6.76        6.68      9.02 o 
   7   4   1      149.49      204.69     38.23 o 
   8   4   1     1171.66     1181.90     45.56 o 
   9   4   1      235.53      326.38     47.37 o 
  10   4   1      102.85       93.44     85.31 o 
  11   4   1      626.71      625.14     41.95 o 
 -12   5   1        8.58       -4.56     29.84 o 
 -11   5   1      127.31       81.93     38.41 o 
 -10   5   1      913.34      822.88     43.79 o 
  -9   5   1        0.19        9.47     20.33 o 
  -8   5   1      253.17      213.37     26.66 o 
  -7   5   1      298.59      344.45     40.80 o 
  -6   5   1      663.58      684.01     21.76 o 
  -5   5   1      308.12      349.90     12.92 o 
  -4   5   1     5689.56     6503.08     84.81 o 
  -3   5   1    12467.56    12458.21    153.08 o 
  -2   5   1     1543.63     1771.50     23.75 o 
  -1   5   1     7731.61     7844.59    112.80 o 
   0   5   1     4092.86     4009.38     52.11 o 
   1   5   1       19.34       20.95      4.23 o 
   2   5   1     5622.26     6499.88     73.65 o 
   3   5   1     8619.25     8883.23    112.60 o 
   4   5   1       11.30        2.18      6.27 o 
   5   5   1     1482.61     1555.53     34.15 o 
   6   5   1     3383.86     3388.46     75.55 o 
   7   5   1      215.28      225.18     24.63 o 
   8   5   1      532.31      544.87     31.99 o 
   9   5   1     1287.38     1287.72     51.06 o 
  10   5   1      337.44      336.45     55.06 o 
  11   5   1      169.28      215.96     35.13 o 
 -11   6   1      267.65      338.63     40.76 o 
 -10   6   1       19.26       57.41     25.38 o 
  -9   6   1     1356.84     1426.23     53.48 o 
  -8   6   1      985.43     1120.05     44.62 o 
  -7   6   1      271.60      243.09     23.38 o 
  -6   6   1     1504.39     1493.29     34.67 o 
  -5   6   1      904.44      848.18     49.22 o 
  -4   6   1     8648.92     8668.86    110.86 o 
  -3   6   1    16861.61    17823.31    193.11 o 
  -2   6   1     1897.50     2165.99     28.49 o 
  -1   6   1      905.85      971.88     30.37 o 
   0   6   1        8.49       43.51     10.54 o 
   1   6   1       34.15       15.06      4.68 o 
   2   6   1     7787.12     8431.96     94.45 o 
   3   6   1     5172.93     5812.02     68.43 o 
   4   6   1     4065.49     4014.58     67.10 o 
   5   6   1     2818.57     2538.42     48.55 o 
   6   6   1      102.02       67.79     15.69 o 
   7   6   1       59.33       39.81     12.06 o 
   8   6   1     1278.02     1376.85     49.87 o 
   9   6   1       10.56       12.97     20.60 o 
  10   6   1      713.09      691.13     41.79 o 
  11   6   1      551.60      578.12     57.08 o 
 -11   7   1      166.88      204.00     35.24 o 
 -10   7   1      824.66      906.76     46.15 o 
  -9   7   1        0.06       16.55     20.47 o 
  -8   7   1     1941.69     2041.39     81.67 o 
  -7   7   1     4028.45     4338.93    101.23 o 
  -6   7   1      976.52      850.98     25.53 o 
  -5   7   1     8095.84     7960.09    143.84 o 
  -4   7   1     7700.32     7446.28     86.80 o 
  -3   7   1     6251.07     7217.64     83.23 o 
  -2   7   1     3886.94     3979.09     68.20 o 
  -1   7   1     1041.07      904.96     16.55 o 
   0   7   1       64.50       57.91      5.31 o 
   1   7   1    12690.85    13439.83    146.36 o 
   2   7   1      291.01      197.37     10.03 o 
   3   7   1     2227.05     2130.71     30.25 o 
   4   7   1     5018.44     4892.33     72.46 o 
   5   7   1      156.65      198.90     14.66 o 
   6   7   1       64.35       50.26     11.85 o 
   7   7   1      667.09      724.13     25.85 o 
   8   7   1       17.16       27.86     18.99 o 
   9   7   1      576.46      544.20     35.27 o 
  10   7   1       10.64        5.84     24.70 o 
  11   7   1        2.19       23.88     28.03 o 
 -11   8   1      168.00      163.19     35.01 o 
 -10   8   1        1.07       -0.32     23.59 o 
  -9   8   1      654.15      626.06     36.91 o 
  -8   8   1      678.63      653.29     34.76 o 
  -7   8   1      173.26      143.54     29.83 o 
  -6   8   1       22.10       18.12      8.59 o 
  -5   8   1       21.06       11.46      6.81 o 
  -4   8   1    11076.33    11586.33    130.68 o 
  -3   8   1     3932.73     3668.19     46.64 o 
  -2   8   1      766.07      784.77     14.77 o 
  -1   8   1     1867.38     1732.27     31.42 o 
   0   8   1     2505.71     2445.61     52.13 o 
   1   8   1       88.69      153.24      9.62 o 
   2   8   1     7527.29     7856.99    100.19 o 
   3   8   1     2766.46     2575.73     35.54 o 
   4   8   1     4161.94     4585.19     58.14 o 
   5   8   1     3885.48     3926.63     69.26 o 
   6   8   1      718.19      688.52     24.32 o 
   7   8   1      141.45      128.87     23.16 o 
   8   8   1     1014.95     1002.26     42.95 o 
   9   8   1        1.02       -1.64     20.87 o 
  10   8   1      817.45      908.50     47.27 o 
  11   8   1      139.86      152.73     77.66 o 
 -11   9   1       37.58       29.71     29.98 o 
 -10   9   1      423.39      448.48     36.17 o 
  -9   9   1      151.56      132.85     27.47 o 
  -8   9   1      441.17      454.83     30.96 o 
  -7   9   1      867.01      805.35     27.17 o 
  -6   9   1        1.97       -6.87      9.02 o 
  -5   9   1        8.60        5.24      7.11 o 
  -4   9   1      190.36      186.15     10.93 o 
  -3   9   1     1787.61     1764.52     44.42 o 
  -2   9   1      996.08      968.21     19.13 o 
  -1   9   1      146.50      233.53     11.70 o 
   0   9   1     1226.92     1139.40     41.61 o 
   1   9   1      113.07       73.20     10.42 o 
   2   9   1       34.06       17.51      5.26 o 
   3   9   1     3472.77     3488.87     45.80 o 
   4   9   1     5092.39     5196.95     65.18 o 
   5   9   1      948.17      872.23     25.97 o 
   6   9   1     3093.35     3200.22     69.61 o 
   7   9   1      709.35      650.88     25.65 o 
   8   9   1      954.20      974.47     43.09 o 
   9   9   1     1652.32     1823.38     63.74 o 
  10   9   1      313.30      338.35     44.01 o 
  11   9   1       95.21      123.41     34.28 o 
 -11  10   1      183.30      221.46     55.38 o 
 -10  10   1       10.86       -2.69     25.97 o 
  -9  10   1      625.24      720.73     40.19 o 
  -8  10   1      738.38      738.93     37.85 o 
  -7  10   1        6.60       -0.84     12.56 o 
  -6  10   1      686.08      679.99     21.36 o 
  -5  10   1     1581.20     1622.17     33.57 o 
  -4  10   1      766.43      778.05     17.77 o 
  -3  10   1     1425.27     1394.02     23.59 o 
  -2  10   1      462.04      504.44     17.25 o 
  -1  10   1      444.75      346.64     14.29 o 
   0  10   1      218.90      191.06      8.79 o 
   1  10   1      330.51      280.11      9.32 o 
   2  10   1     1903.94     1787.55     27.16 o 
   3  10   1      867.28      788.82     17.11 o 
   4  10   1     2329.99     2230.39     34.29 o 
   5  10   1     5184.83     5019.17     73.86 o 
   6  10   1      391.08      363.55     20.17 o 
   7  10   1     1361.82     1521.05     40.07 o 
   8  10   1      272.30      311.56     29.97 o 
   9  10   1      175.30      156.56     29.27 o 
  10  10   1       93.44       91.25     33.90 o 
 -10  11   1       20.38       32.35     39.43 o 
  -9  11   1       26.99       33.87     33.14 o 
  -8  11   1     2397.73     2421.76    103.91 o 
  -7  11   1      554.45      504.74     28.76 o 
  -6  11   1       71.28       62.04     13.23 o 
  -5  11   1     4188.96     4117.47     56.02 o 
  -4  11   1      368.46      347.96     12.79 o 
  -3  11   1       18.19       15.74      6.64 o 
  -2  11   1     3037.99     2952.71     45.70 o 
  -1  11   1     1233.13     1173.08     23.84 o 
   0  11   1        2.42       -0.93      5.54 o 
   1  11   1     3998.35     3887.23     49.31 o 
   2  11   1     3014.39     2863.81     39.36 o 
   3  11   1      899.27      917.68     19.01 o 
   4  11   1      260.49      242.34     12.26 o 
   5  11   1        0.31       -8.43      8.43 o 
   6  11   1      298.80      304.14     21.72 o 
   7  11   1      164.68      219.13     24.60 o 
   8  11   1        0.07       15.37     21.62 o 
   9  11   1       12.91       11.09     26.21 o 
  10  11   1       91.04      129.68     46.14 o 
 -10  12   1        3.15      -18.12     40.87 o 
  -9  12   1       38.71       27.73     38.34 o 
  -8  12   1        1.34       21.88     33.36 o 
  -7  12   1       19.55       18.22     14.36 o 
  -6  12   1     1566.52     1466.82     38.42 o 
  -5  12   1      397.23      416.86     17.19 o 
  -4  12   1        3.13        1.86      8.61 o 
  -3  12   1       63.10       52.00     10.29 o 
  -2  12   1       48.98       55.83     16.72 o 
  -1  12   1     1206.68     1283.22     26.02 o 
   0  12   1     1624.09     1738.87     30.62 o 
   1  12   1       42.53       41.51      9.02 o 
   2  12   1      759.80      668.91     18.11 o 
   3  12   1       53.02       35.46      8.23 o 
   4  12   1       93.34       77.49      9.80 o 
   5  12   1      454.08      459.79     18.36 o 
   6  12   1      119.00       75.40     20.56 o 
   7  12   1      458.28      449.68     28.72 o 
   8  12   1       12.04       27.01     32.28 o 
   9  12   1       34.16        4.33     35.67 o 
  -8  13   1       19.30       39.71     34.08 o 
  -7  13   1      166.54      154.00     20.08 o 
  -6  13   1      596.80      615.87     25.66 o 
  -5  13   1      618.66      564.19     19.89 o 
  -4  13   1     1245.90     1264.07     28.60 o 
  -3  13   1        0.80        8.11      9.18 o 
  -2  13   1       68.86       65.80     11.54 o 
  -1  13   1      567.84      625.29     21.41 o 
   0  13   1      222.38      197.24     14.85 o 
   1  13   1      325.42      278.20     15.24 o 
   2  13   1       25.14       12.51      9.72 o 
   3  13   1      112.20      119.34     40.04 o 
   4  13   1        5.92        3.48     10.75 o 
   5  13   1     2883.87     2897.67     57.25 o 
   6  13   1     1224.70     1190.12     59.14 o 
   7  13   1        6.44      -14.08     23.18 o 
  -7  14   1        0.80      -17.54     17.54 o 
  -6  14   1      666.27      739.02     33.98 o 
  -5  14   1      423.85      456.11     21.33 o 
  -4  14   1      113.16       69.88     19.65 o 
  -3  14   1      344.01      368.39     22.02 o 
  -2  14   1      307.04      303.99     25.70 o 
  -1  14   1        0.49       -3.61      9.42 o 
   0  14   1      413.59      367.82     17.38 o 
   1  14   1       18.89       14.42     10.40 o 
   2  14   1        9.46        7.39     10.60 o 
   3  14   1      763.50      679.51     23.95 o 
   4  14   1       36.10       22.34     11.97 o 
   5  14   1       53.19       64.86     14.65 o 
   6  14   1       14.43       22.75     24.33 o 
   7  14   1       20.18       11.12     24.84 o 
  -7  15   1       51.40       39.87     21.01 o 
  -6  15   1       77.84       61.59     19.66 o 
  -5  15   1      188.64      199.42     41.47 o 
  -4  15   1      530.34      527.57     22.85 o 
  -3  15   1      163.41      129.87     15.81 o 
  -2  15   1      369.77      325.33     18.17 o 
  -1  15   1      228.23      209.67     16.80 o 
   0  15   1       98.29       61.39     15.96 o 
   1  15   1      522.26      520.79     30.54 o 
   2  15   1      258.92      236.89     16.26 o 
   3  15   1     2549.86     2583.19     52.77 o 
   4  15   1       12.70        0.41     12.45 o 
   5  15   1       25.55       39.03     14.52 o 
   6  15   1        2.27      -10.69     24.91 o 
   7  15   1       54.92       40.15     29.10 o 
  -7  16   1        0.21       -3.88     20.78 o 
  -6  16   1        0.84       -7.50     18.86 o 
  -5  16   1      138.48      177.97     19.57 o 
  -4  16   1       19.38        3.38     13.60 o 
  -3  16   1      678.32      696.12     26.04 o 
  -2  16   1       81.60       55.88     13.60 o 
  -1  16   1       56.41       53.04     13.30 o 
   0  16   1       67.52       61.08     16.72 o 
   1  16   1        2.22      -12.21     22.06 o 
   2  16   1      335.02      356.88     24.32 o 
   3  16   1       81.60       97.62     19.58 o 
   4  16   1      250.51      289.26     25.56 o 
   5  16   1        1.65       -4.18     14.12 o 
   6  16   1       92.33       67.59     29.17 o 
   7  16   1       13.07       19.13     29.39 o 
  -7  17   1       36.04       15.73     24.23 o 
  -6  17   1        0.13        1.78     21.16 o 
  -5  17   1      663.78      715.30     35.44 o 
  -4  17   1      442.85      458.35     23.11 o 
  -3  17   1       32.40       26.09     14.54 o 
  -2  17   1      255.38      277.21     35.96 o 
  -1  17   1       47.74       51.47     17.88 o 
   0  17   1      139.54      166.73     23.23 o 
   1  17   1      613.87      582.23     30.76 o 
   2  17   1       75.81       61.25     21.41 o 
   3  17   1      294.17      314.78     28.02 o 
   5  17   1        0.13        0.80     18.79 o 
   6  17   1        3.72       29.24     29.17 o 
   7  17   1       79.11       88.17     35.16 o 
  -7  18   1       82.19      131.76     52.35 o 
  -6  18   1       97.47       90.48     35.24 o 
  -5  18   1       49.03       21.23     28.88 o 
  -4  18   1      262.98      369.41     44.34 o 
  -3  18   1      441.81      453.46     29.97 o 
  -2  18   1       45.40       52.65     19.30 o 
  -1  18   1      396.78      417.79     33.29 o 
   0  18   1       27.74       25.86     18.67 o 
   1  18   1       88.22       74.11     20.31 o 
   2  18   1      427.07      446.47     30.69 o 
   3  18   1      258.50      331.63     28.69 o 
   4  18   1      181.66      135.15     84.05 o 
   5  18   1      274.35      302.61     79.72 o 
   6  18   1        5.77       18.41     32.64 o 
   7  18   1       20.69        7.58     34.37 o 
  -6  19   1       13.03      -15.24     33.87 o 
  -5  19   1      197.99      126.87     37.69 o 
  -4  19   1       69.74       18.72     69.07 o 
  -3  19   1       36.68       63.10     21.64 o 
  -2  19   1      353.85      421.78     29.51 o 
  -1  19   1      380.35      346.06     26.91 o 
   0  19   1      467.82      486.39     30.66 o 
   1  19   1      506.93      544.39     32.27 o 
   2  19   1       34.14       34.48     19.90 o 
   3  19   1      496.78      463.27     31.40 o 
   4  19   1      455.87      445.40     31.95 o 
   5  19   1      144.12       92.50     36.83 o 
   6  19   1       84.57       85.57     38.56 o 
  -5  20   1       85.77       65.93     37.11 o 
  -4  20   1       77.25       99.16     73.62 o 
  -3  20   1      785.53      914.22     42.51 o 
  -2  20   1       15.73       18.84     21.16 o 
  -1  20   1      515.01      549.19     34.08 o 
   0  20   1      264.11      330.38     27.98 o 
   1  20   1       92.95       90.07     23.10 o 
   2  20   1      614.80      631.57     36.14 o 
   3  20   1      127.65      186.78     41.19 o 
   4  20   1       96.42      142.41     50.00 o 
   5  20   1      277.36      349.63     52.57 o 
  -4  21   1       90.63      118.83     33.76 o 
  -3  21   1       10.96        5.36     23.48 o 
  -2  21   1      862.04      920.28     44.47 o 
  -1  21   1      333.69      360.86     30.63 o 
   0  21   1      421.45      415.90     32.26 o 
   1  21   1      972.39     1029.08     51.48 o 
   2  21   1       11.50        3.77     21.93 o 
   3  21   1       65.75       54.39     25.47 o 
  -1  22   1      380.67      400.85     33.66 o 
   0  22   1      427.01      479.20     47.66 o 
   1  22   1       55.44       68.94     25.55 o 
 -12   0   2      903.40     1047.73     78.49 o 
 -11   0   2        0.08       17.47     34.73 o 
 -10   0   2      925.89      868.15     62.17 o 
  -9   0   2      484.62      524.37     46.93 o 
  -8   0   2       39.06       51.05     25.71 o 
  -7   0   2     9763.63    10026.56    279.15 o 
  -6   0   2      611.06      723.30     43.18 o 
  -5   0   2       20.13        9.10     13.00 o 
  -4   0   2     5713.69     4846.05    136.90 o 
  -2   0   2    21087.20     9883.08    247.89 o 
  -1   0   2    63849.31    70934.52   1341.87 o 
   0   0   2     2902.69     3697.23     95.24 o 
   1   0   2       13.30       23.90      5.99 o 
   2   0   2     4200.17     4240.52    114.59 o 
   3   0   2     1419.69     1163.26     44.12 o 
   4   0   2     1534.90     1496.42     56.75 o 
   5   0   2     1939.47     1969.45     73.87 o 
   6   0   2     1072.98     1021.58     31.39 o 
   7   0   2     3025.72     2726.19    102.10 o 
   8   0   2      509.86      499.96     43.40 o 
   9   0   2       91.70       31.99     29.39 o 
  10   0   2       88.39       67.80     35.53 o 
  11   0   2       70.95       37.55     39.35 o 
 -12   1   2       34.74        4.11     29.73 o 
 -11   1   2      696.94      717.71     43.83 o 
 -10   1   2       73.18       80.41     23.65 o 
  -9   1   2     1211.69     1239.88     81.20 o 
  -8   1   2     1032.28     1023.22     41.92 o 
  -7   1   2      145.92      181.44     22.68 o 
  -6   1   2     6800.82     6448.98    186.80 o 
  -5   1   2     4641.10     4665.55     93.73 o 
  -4   1   2      521.14      413.54     28.37 o 
  -3   1   2     4275.02     4488.27     58.89 o 
  -2   1   2     4702.38     4946.45     86.30 o 
  -1   1   2     5778.85     6375.19     79.56 o 
   0   1   2    44819.28    46922.32    988.19 o 
   1   1   2    27946.21    29590.39    509.51 o 
   2   1   2     3721.98     4123.10    105.60 o 
   3   1   2     1741.54     1751.32     41.51 o 
   4   1   2     6719.47     6914.55    105.35 o 
   5   1   2     6946.00     7163.21    110.91 o 
   6   1   2     2018.22     1805.41     38.65 o 
   7   1   2      170.26      191.53     22.86 o 
   8   1   2     1879.15     1968.85     62.11 o 
   9   1   2      309.38      378.61     34.48 o 
  10   1   2       81.68       90.27     25.80 o 
  11   1   2      173.85      218.93     34.91 o 
 -12   2   2      533.82      492.73     41.15 o 
 -11   2   2        9.75      -15.41     24.06 o 
 -10   2   2      770.63      844.44     83.15 o 
  -9   2   2       86.09       36.71     28.74 o 
  -8   2   2        2.55        8.48     15.89 o 
  -7   2   2     1196.55     1150.72     41.52 o 
  -6   2   2        9.46        0.99      6.21 o 
  -5   2   2     1277.99     1168.28     28.53 o 
  -4   2   2     2717.10     2989.57     42.86 o 
  -3   2   2     1723.04     1969.32     27.76 o 
  -2   2   2     5808.66     6172.19     68.48 o 
  -1   2   2    10449.91    11050.95    134.11 o 
   0   2   2     8853.15    10493.12    128.10 o 
   1   2   2    16849.99     9339.72    223.19 o 
   2   2   2      119.08      194.05     10.22 o 
   3   2   2      733.35      742.64     21.73 o 
   4   2   2     8696.69     8908.48    205.77 o 
   5   2   2     6164.80     6255.39     98.71 o 
   6   2   2      783.45      750.24     23.21 o 
   7   2   2     8061.16     8047.42    165.05 o 
   8   2   2      370.10      359.47     27.32 o 
   9   2   2      104.61       96.65     24.04 o 
  10   2   2      661.47      648.39     39.14 o 
  11   2   2       45.49       17.54     25.04 o 
 -12   3   2       82.79       24.51     32.64 o 
 -11   3   2      401.81      158.86     41.37 o 
 -10   3   2      138.35      144.19     29.02 o 
  -9   3   2      621.62      688.55     38.06 o 
  -8   3   2      757.51      718.48     93.00 o 
  -7   3   2       35.08       14.10     14.22 o 
  -6   3   2      402.95      292.88     14.43 o 
  -5   3   2     4968.65     4888.23     67.65 o 
  -4   3   2      521.24      570.65     21.73 o 
  -3   3   2      880.09      777.53     12.75 o 
  -2   3   2    62283.37    67930.06    715.51 o 
  -1   3   2    17667.46    20744.78    248.88 o 
   0   3   2       65.06      120.80      4.32 o 
   1   3   2     5944.05     6185.19    111.76 o 
   2   3   2      784.33      652.82     17.26 o 
   3   3   2      768.69      741.02     21.84 o 
   4   3   2     5551.96     5640.55    106.92 o 
   5   3   2     1013.68      923.28     28.75 o 
   6   3   2     1776.66     1660.89    121.34 o 
   7   3   2      105.33      111.39     26.21 o 
   8   3   2      624.18      551.27     31.91 o 
   9   3   2      170.64      148.03     30.04 o 
  10   3   2       30.97       70.30     25.11 o 
  11   3   2      407.72      487.06     38.06 o 
 -12   4   2      262.37      418.49     46.67 o 
 -11   4   2       58.43       26.63     25.61 o 
 -10   4   2     2187.94     2278.88     73.77 o 
  -9   4   2      322.51      361.33     29.99 o 
  -8   4   2      221.60      234.73     38.63 o 
  -7   4   2     1972.70     1841.25     94.12 o 
  -6   4   2     3103.79     3102.72     56.16 o 
  -5   4   2      171.08      154.34     12.39 o 
  -4   4   2    12697.38    13417.56    147.30 o 
  -3   4   2     2832.39     2933.95     38.04 o 
  -2   4   2     2318.51     2886.46     38.99 o 
  -1   4   2    15416.34    18405.48    222.74 o 
   0   4   2     6929.77     7915.50     96.86 o 
   1   4   2     3004.73     3372.47     44.40 o 
   2   4   2     1301.75     1635.49     30.00 o 
   3   4   2      291.11      343.31     14.25 o 
   4   4   2     4224.37     4761.51    138.80 o 
   5   4   2      732.19      974.91     25.68 o 
   6   4   2      206.97      248.89     15.19 o 
   7   4   2      927.34      813.40     30.62 o 
   8   4   2      201.62      286.74     41.09 o 
   9   4   2       35.01       24.24     20.90 o 
  10   4   2      977.37     1043.77     49.32 o 
  11   4   2      313.43      383.49     66.03 o 
 -12   5   2       97.07       79.32     32.16 o 
 -11   5   2        8.97       -9.12     24.99 o 
 -10   5   2        2.16        3.85     22.62 o 
  -9   5   2        6.57       -7.16     18.76 o 
  -8   5   2       20.70       42.94     18.03 o 
  -7   5   2        2.16       -3.28     15.85 o 
  -6   5   2      212.46      207.52     24.34 o 
  -5   5   2     3255.43     3456.72     51.64 o 
  -4   5   2     4224.78     4477.83     77.39 o 
  -3   5   2     1296.07     1514.39     24.51 o 
  -2   5   2     9395.22    10113.47    124.65 o 
  -1   5   2      280.75      298.54     36.07 o 
   0   5   2      101.88       97.85      5.32 o 
   1   5   2        9.22        7.31      3.00 o 
   2   5   2    13424.09    14413.81    156.68 o 
   3   5   2     2203.84     2215.46     40.30 o 
   4   5   2      246.14      258.06     13.06 o 
   5   5   2      350.20      389.50     16.64 o 
   6   5   2     1790.65     1596.26     37.22 o 
   7   5   2      963.93      844.12     27.14 o 
   8   5   2      209.76      215.02     27.45 o 
   9   5   2        3.99       29.62     20.65 o 
  10   5   2       44.06       17.06     22.38 o 
  11   5   2      139.25       71.56     64.26 o 
 -11   6   2       13.55       15.23     26.29 o 
 -10   6   2       22.09       23.04     23.05 o 
  -9   6   2      120.47       99.44     24.49 o 
  -8   6   2        1.41       -0.30     16.28 o 
  -7   6   2     1837.06     1713.73     53.57 o 
  -6   6   2      111.95       84.67     13.18 o 
  -5   6   2       66.62       43.92      6.60 o 
  -4   6   2      526.55      537.62     19.64 o 
  -3   6   2       29.51       24.22      6.54 o 
  -2   6   2     7587.49     8109.03     90.91 o 
  -1   6   2      430.77      252.56     37.51 o 
   0   6   2     1543.17     1597.96     24.53 o 
   1   6   2     3746.43     3671.39     43.90 o 
   2   6   2     2847.61     3367.90     43.11 o 
   3   6   2     1293.02     1013.03     40.14 o 
   4   6   2     1618.34     1548.10     33.24 o 
   5   6   2      133.90      135.78     14.86 o 
   6   6   2        6.15       -0.87      9.75 o 
   7   6   2     1869.03     1977.81     57.39 o 
   8   6   2      242.22      297.85     43.87 o 
   9   6   2       87.09       87.42     24.43 o 
  10   6   2      553.84      626.17     40.11 o 
  11   6   2        0.12       -8.81     27.68 o 
 -11   7   2       14.49       12.31     27.93 o 
 -10   7   2      392.07      383.76     36.26 o 
  -9   7   2      231.55      176.90     44.62 o 
  -8   7   2       27.15       -0.23     16.54 o 
  -7   7   2     1396.34     1245.91     44.79 o 
  -6   7   2      577.78      551.86     17.93 o 
  -5   7   2       13.92        4.34      6.02 o 
  -4   7   2      358.43      318.42     21.73 o 
  -3   7   2        9.46        8.78      4.59 o 
  -2   7   2       23.80       43.13      7.75 o 
  -1   7   2     4149.53     4303.99    120.40 o 
   0   7   2      180.79      187.27      7.44 o 
   1   7   2     2610.41     3230.37     39.93 o 
   2   7   2     1712.12     1670.11     27.13 o 
   3   7   2      454.02      446.23     13.82 o 
   4   7   2      228.76      189.22     12.17 o 
   5   7   2      487.84      542.81     19.84 o 
   6   7   2      399.37      371.87     18.19 o 
   7   7   2      954.83     1001.51     30.67 o 
   8   7   2      118.69       53.45     20.58 o 
   9   7   2        1.17      -18.97     20.16 o 
  10   7   2       44.16       23.62     29.82 o 
  11   7   2       33.44        4.26     30.37 o 
 -11   8   2        3.43      -23.36     26.82 o 
 -10   8   2      189.66      205.79     32.45 o 
  -9   8   2      281.99      384.58     34.16 o 
  -8   8   2      159.67      193.81     39.89 o 
  -7   8   2        1.27        5.34     15.68 o 
  -6   8   2      275.56      309.71     15.69 o 
  -5   8   2      361.61      352.34     13.46 o 
  -4   8   2     2132.31     2479.60     61.23 o 
  -3   8   2     1278.85     1062.07     18.76 o 
  -2   8   2      968.19      689.63     13.66 o 
  -1   8   2     9316.12     9789.89    142.01 o 
   0   8   2     2789.90     2760.35     45.41 o 
   1   8   2      974.26      953.42     19.10 o 
   2   8   2     1242.62     1174.51     21.53 o 
   3   8   2     1810.22     1680.30     26.28 o 
   4   8   2      699.00      636.33     20.93 o 
   5   8   2      169.83      143.46     32.71 o 
   6   8   2      285.84      273.46     17.56 o 
   7   8   2        2.13        6.85     12.52 o 
   8   8   2       71.03       50.11     21.13 o 
   9   8   2       27.64        8.53     21.73 o 
  10   8   2      100.46      103.53     44.88 o 
  11   8   2        0.11       20.96     29.74 o 
 -11   9   2        3.41       -0.59     30.12 o 
 -10   9   2        2.62       -3.54     24.66 o 
  -9   9   2       21.08       29.98     22.06 o 
  -8   9   2      216.57      190.08     46.86 o 
  -7   9   2     1854.53     1788.20     45.37 o 
  -6   9   2      138.98      155.26     15.56 o 
  -5   9   2      185.89      256.40     11.91 o 
  -4   9   2      295.60      268.07     10.91 o 
  -3   9   2        6.48        7.71      5.60 o 
  -2   9   2        1.16        0.09      4.31 o 
  -1   9   2       28.72       24.88      7.17 o 
   0   9   2     4373.19     4678.81     62.92 o 
   1   9   2       59.93       52.81      7.64 o 
   2   9   2      441.31      354.52     10.63 o 
   3   9   2        2.45       18.23      6.19 o 
   4   9   2       29.74       13.21      9.44 o 
   5   9   2     1286.87     1291.71     33.04 o 
   6   9   2      291.61      297.49     18.57 o 
   7   9   2      144.73       90.80     15.98 o 
   8   9   2        1.70       -7.10     18.93 o 
   9   9   2       18.36       -4.35     22.42 o 
  10   9   2        8.96        3.81     27.44 o 
 -11  10   2      111.57      163.84     51.70 o 
 -10  10   2       75.35       81.88     39.93 o 
  -9  10   2      197.60      228.13     32.25 o 
  -8  10   2       39.19        5.33     24.26 o 
  -7  10   2      702.29      638.23     25.25 o 
  -6  10   2     2562.44     2489.86     44.81 o 
  -5  10   2      470.69      535.31     15.47 o 
  -4  10   2     1909.45     1913.66     30.39 o 
  -3  10   2        9.35       14.84      6.11 o 
  -2  10   2     1150.02     1068.56     20.86 o 
  -1  10   2     2988.56     3319.13     71.68 o 
   0  10   2       70.35       55.93      6.85 o 
   1  10   2      154.49      223.86      8.66 o 
   2  10   2      792.66      773.01     16.07 o 
   3  10   2      151.96      144.76     17.63 o 
   4  10   2        8.11       -3.30      7.16 o 
   5  10   2      217.15      214.44     23.09 o 
   6  10   2       47.10       20.85     12.73 o 
   7  10   2       45.89       28.67     14.67 o 
   8  10   2        1.11      -23.58     23.58 o 
   9  10   2        4.00        5.94     22.70 o 
  10  10   2      118.38      156.40     53.90 o 
 -10  11   2       18.23       -1.95     41.01 o 
  -9  11   2      249.12      375.26     54.16 o 
  -8  11   2      353.09      376.92     45.42 o 
  -7  11   2       14.71       18.88     13.21 o 
  -6  11   2     1011.03     1215.19     33.69 o 
  -5  11   2        7.17        7.81      9.12 o 
  -4  11   2       15.36        7.26      8.21 o 
  -3  11   2      331.94      349.24     13.73 o 
  -2  11   2      856.02      983.07     27.37 o 
  -1  11   2      130.24      104.40     12.44 o 
   0  11   2     5527.94     6092.84     81.31 o 
   1  11   2      328.32      321.32     16.02 o 
   2  11   2       52.56       34.04      9.52 o 
   3  11   2      424.72      480.51     18.30 o 
   4  11   2        4.44        4.29      7.59 o 
   5  11   2     1552.40     1647.85     39.56 o 
   6  11   2     4060.98     3982.88     74.93 o 
   7  11   2       13.47       -1.03     13.96 o 
   8  11   2      367.97      397.31     31.33 o 
   9  11   2       87.83      102.90     28.33 o 
  10  11   2       58.87      129.03     33.46 o 
 -10  12   2       16.37       67.08     44.41 o 
  -9  12   2      105.71      116.54     44.19 o 
  -8  12   2        8.04       -9.60     30.33 o 
  -7  12   2      248.40      294.33     23.17 o 
  -6  12   2        1.71       -1.44     12.55 o 
  -5  12   2     1959.41     2006.18     38.09 o 
  -4  12   2      462.59      471.85     16.90 o 
  -3  12   2      213.73      201.07     12.47 o 
  -2  12   2     3757.13     3605.21     54.87 o 
  -1  12   2     2021.78     2043.53     41.80 o 
   0  12   2      422.05      470.35     14.71 o 
   1  12   2     5597.73     5535.01     76.03 o 
   2  12   2      333.94      314.34     19.49 o 
   3  12   2       14.77       12.56      7.96 o 
   4  12   2     2385.72     2656.24     45.06 o 
   5  12   2     2772.58     2848.63     70.25 o 
   6  12   2      712.83      771.18     34.43 o 
   7  12   2     1794.71     1912.68     57.54 o 
   8  12   2      150.02      116.40     37.84 o 
 -10  13   2       37.58        2.31     45.20 o 
  -9  13   2       93.84       74.73     41.81 o 
  -8  13   2      607.15      586.18     55.24 o 
  -7  13   2      549.28      574.81     30.36 o 
  -6  13   2      622.71      593.88     35.92 o 
  -5  13   2      869.56      892.21     24.40 o 
  -4  13   2       36.49       35.30     10.25 o 
  -3  13   2     1360.56     1349.86     28.98 o 
  -2  13   2      584.41      545.81     17.63 o 
  -1  13   2       18.78       62.35     12.30 o 
   0  13   2     3893.52     3969.58     67.37 o 
   1  13   2       49.54       28.02      9.86 o 
   2  13   2      740.87      698.48     26.42 o 
   3  13   2     2488.03     2336.46    145.47 o 
   4  13   2       86.32       59.66     14.65 o 
   5  13   2      652.74      689.07     45.13 o 
   6  13   2     2601.30     2795.43    100.87 o 
   7  13   2        7.41       22.31     24.84 o 
  -7  14   2     1312.68     1322.72     47.13 o 
  -6  14   2     1632.81     1664.96     51.93 o 
  -5  14   2      801.64      768.92     26.44 o 
  -4  14   2     1153.98     1245.71     33.42 o 
  -3  14   2     1713.53     1693.63     47.15 o 
  -2  14   2      847.54      891.46     26.85 o 
  -1  14   2     1654.70     1656.83     38.15 o 
   0  14   2     1408.56     1354.48     42.55 o 
   1  14   2     2485.12     2459.69     62.44 o 
   2  14   2      496.20      488.93     21.68 o 
   3  14   2        0.06       -0.84     11.23 o 
   4  14   2       28.68        9.61     11.88 o 
   5  14   2      545.92      474.69     38.92 o 
   6  14   2      158.70      142.54     31.99 o 
   7  14   2       63.18       22.02     27.15 o 
  -7  15   2       36.70       35.80     21.21 o 
  -6  15   2      725.84      779.42     36.15 o 
  -5  15   2      312.86      344.35     21.99 o 
  -4  15   2       33.72        9.52     12.65 o 
  -3  15   2     2798.70     2719.75     80.19 o 
  -2  15   2        7.02        7.71     11.20 o 
  -1  15   2      156.68      169.90     18.38 o 
   0  15   2     3821.17     3631.76     83.45 o 
   1  15   2       16.44       -5.14     12.96 o 
   2  15   2        4.89        4.82     14.01 o 
   3  15   2     3027.44     3062.07     75.30 o 
   4  15   2       51.93       39.50     13.42 o 
   5  15   2      409.40      390.30     27.13 o 
   6  15   2      811.28      748.93     50.62 o 
   7  15   2       76.87       50.26     30.83 o 
  -7  16   2       38.77        7.27     32.82 o 
  -6  16   2      113.54       94.11     22.22 o 
  -5  16   2      299.66      336.28     20.89 o 
  -4  16   2      666.10      691.32     26.64 o 
  -3  16   2        0.49       18.06     12.69 o 
  -2  16   2     1990.50     1936.03     44.47 o 
  -1  16   2      264.43      317.08     19.55 o 
   0  16   2      132.33      117.47     22.42 o 
   1  16   2     1713.31     1658.06     51.11 o 
   2  16   2     1946.94     1848.99     59.72 o 
   3  16   2      289.34      284.06     23.31 o 
   4  16   2     1204.86      587.70     43.18 o 
   5  16   2     1087.13     1153.68     63.07 o 
   6  16   2      593.60      597.88     47.01 o 
   7  16   2      326.17      325.51     47.51 o 
  -7  17   2       18.56      -13.17     22.61 o 
  -6  17   2        9.18      -14.62     20.47 o 
  -5  17   2      433.41      445.94     29.50 o 
  -4  17   2      211.75      138.05     18.92 o 
  -3  17   2      975.67     1062.03     32.79 o 
  -2  17   2      150.93      202.69     19.35 o 
  -1  17   2      184.86      193.25     18.79 o 
   0  17   2     1443.69     1478.18     49.17 o 
   1  17   2       74.34       81.81     19.30 o 
   2  17   2       25.93       25.38     17.43 o 
   3  17   2      910.82      890.62     49.86 o 
   4  17   2      121.58      102.71     81.20 o 
   5  17   2       15.08        3.10     18.90 o 
   6  17   2      677.10      746.26     53.87 o 
   7  17   2        1.82       -3.54     33.07 o 
  -7  18   2      135.06      154.31     42.60 o 
  -6  18   2       63.82       57.85     24.30 o 
  -5  18   2        1.37      -13.28     19.96 o 
  -4  18   2     1065.97     1143.45     36.05 o 
  -3  18   2      762.47      765.34     36.46 o 
  -2  18   2      325.20      328.07     26.09 o 
  -1  18   2      249.57      287.85     28.48 o 
   0  18   2        4.57       22.23     17.31 o 
   1  18   2       68.77       60.36     20.01 o 
   2  18   2      483.00      444.57     29.20 o 
   3  18   2        2.05       20.64     18.60 o 
   4  18   2       41.50       69.48     21.26 o 
   5  18   2       65.11       90.72     36.75 o 
   6  18   2       30.47       45.78     33.14 o 
  -6  19   2      283.74      366.38     51.70 o 
  -5  19   2      240.77      137.05     37.69 o 
  -4  19   2       26.29        3.04     19.99 o 
  -3  19   2      464.32      485.86     32.05 o 
  -2  19   2      285.03      302.78     31.11 o 
  -1  19   2      195.77      234.25     34.30 o 
   0  19   2      277.44      344.02     32.68 o 
   1  19   2       38.01       31.79     19.08 o 
   2  19   2       25.45       13.03     19.45 o 
   3  19   2      139.52      139.10     25.28 o 
   4  19   2       39.52       40.80     22.34 o 
   5  19   2      115.20      110.84     37.19 o 
  -5  20   2       78.76       63.25     36.90 o 
  -4  20   2      231.90      149.02    113.26 o 
  -3  20   2       31.16       43.32     23.38 o 
  -2  20   2       95.81       69.34     23.59 o 
  -1  20   2       62.07       62.48     22.36 o 
   0  20   2       21.38        9.59     19.94 o 
   1  20   2       61.49       60.66     23.47 o 
   2  20   2        0.46      -11.42     19.52 o 
   3  20   2       90.13      156.31     35.13 o 
   4  20   2        3.97       17.17     22.78 o 
  -4  21   2       22.56       25.83     25.53 o 
  -3  21   2      186.95      219.38     56.36 o 
  -2  21   2       14.14       10.14     22.13 o 
  -1  21   2        3.72       -3.82     21.53 o 
   0  21   2       32.74       11.50     22.20 o 
   1  21   2        2.13      -15.41     21.10 o 
   2  21   2       24.81       19.58     23.20 o 
   3  21   2        9.90       14.09     24.04 o 
  -1  22   2        7.50       21.58     25.15 o 
   0  22   2       72.22       65.71     25.32 o 
   1  22   2      296.96      364.34     38.36 o 
 -12   1   3       31.75      -13.92     28.23 o 
 -11   1   3        2.51        6.44     24.26 o 
 -10   1   3       18.02       22.64     22.79 o 
  -9   1   3       20.57       19.24     19.69 o 
  -8   1   3       12.02       14.08     16.50 o 
  -6   1   3      113.81      257.35     29.60 o 
  -5   1   3       38.20        2.83      9.08 o 
  -4   1   3     4908.78     4990.54     66.34 o 
  -3   1   3      508.93      522.71     32.17 o 
  -2   1   3    11694.09    13115.45    491.65 o 
  -1   1   3      287.25      185.50     12.42 o 
   0   1   3     8107.32     9162.67    228.32 o 
   1   1   3    18388.55    20259.31    351.38 o 
   2   1   3     1405.53     1534.23     57.33 o 
   3   1   3     4938.76     5311.63    263.30 o 
   4   1   3      244.85      223.53     27.26 o 
   5   1   3        3.06        4.91      7.56 o 
   6   1   3     1384.15     1594.63     36.74 o 
   7   1   3        2.37       19.19     26.21 o 
   8   1   3       24.79       -5.02     16.28 o 
   9   1   3      117.02       75.38     23.54 o 
  10   1   3        1.94        4.91     22.49 o 
  11   1   3       15.04       23.62     25.99 o 
 -12   2   3       13.49       -0.61     30.00 o 
 -11   2   3       19.61        3.17     23.56 o 
 -10   2   3      218.88       89.56     84.34 o 
  -9   2   3      564.74      344.72     38.49 o 
  -8   2   3     2947.40     2967.24     79.54 o 
  -7   2   3       21.08        6.35     14.38 o 
  -6   2   3       83.44       48.88     14.23 o 
  -5   2   3     3408.67     3509.23     65.31 o 
  -4   2   3     1402.31     1149.78     20.56 o 
  -3   2   3       35.50       28.48      2.98 o 
  -2   2   3     5507.03     6404.40     71.34 o 
  -1   2   3     1183.26     1235.55     41.95 o 
   0   2   3     2949.64     3081.61     47.15 o 
   1   2   3       11.72        6.26      8.91 o 
   2   2   3       16.36       12.61      5.30 o 
   3   2   3        7.04       11.35      7.28 o 
   4   2   3      105.06      128.53     13.92 o 
   5   2   3      325.68      317.51     15.07 o 
   6   2   3      150.76      127.77     14.19 o 
   7   2   3      284.77      278.97     46.86 o 
   8   2   3      704.45      735.91     63.69 o 
   9   2   3      472.58      518.45     34.27 o 
  10   2   3      146.21      186.76     46.14 o 
  11   2   3        0.51      -24.25     24.25 o 
 -12   3   3      126.95      130.95     32.95 o 
 -11   3   3      524.82      581.73     57.95 o 
 -10   3   3       57.72       60.62     23.87 o 
  -9   3   3     1576.36     1525.79     55.50 o 
  -8   3   3      749.10      764.91     45.82 o 
  -7   3   3      408.55      354.99     24.81 o 
  -6   3   3      691.96      650.13     33.21 o 
  -5   3   3     1917.02     1704.24     29.38 o 
  -4   3   3       12.30        8.71      3.30 o 
  -3   3   3     1619.96     1924.27     27.59 o 
  -2   3   3      214.30      198.59      7.61 o 
  -1   3   3    21570.81    24912.89    326.01 o 
   0   3   3    10775.13    11105.59    157.85 o 
   1   3   3      832.28      686.65     37.64 o 
   2   3   3      251.32      250.06     11.84 o 
   3   3   3     1203.00     1519.63     77.30 o 
   4   3   3     2975.41     3081.33     69.25 o 
   5   3   3       13.70       12.73      7.91 o 
   6   3   3      352.54      425.81     23.95 o 
   7   3   3      338.03      431.52     20.00 o 
   8   3   3      308.39      291.87     25.60 o 
   9   3   3       82.44       48.07     21.68 o 
  10   3   3      625.60      572.49     38.06 o 
  11   3   3      117.21       68.16     28.99 o 
 -12   4   3        0.20       17.65     30.03 o 
 -11   4   3       98.17       76.02     27.41 o 
 -10   4   3      507.41      466.38     42.39 o 
  -9   4   3       75.90       46.28     21.93 o 
  -8   4   3     2756.34     2868.96     78.07 o 
  -7   4   3      123.41      124.87     24.62 o 
  -6   4   3      615.81      508.67     24.49 o 
  -5   4   3     6601.91     6851.26     91.33 o 
  -4   4   3     1874.75     2084.14     30.04 o 
  -3   4   3      232.66      344.98     22.41 o 
  -2   4   3     1378.73     1313.61     37.97 o 
  -1   4   3     3059.77     3303.67     44.24 o 
   0   4   3       93.24       71.11      5.44 o 
   1   4   3    11223.80    11590.31    165.13 o 
   2   4   3    12081.57    12787.94    183.11 o 
   3   4   3      601.62      605.77     25.07 o 
   4   4   3     1564.60     1381.53     30.57 o 
   5   4   3      311.26      384.34     19.56 o 
   6   4   3      187.74      169.03     52.03 o 
   7   4   3      777.89      702.70     46.03 o 
   8   4   3     1071.43      958.67     41.66 o 
   9   4   3      171.36      196.22     60.87 o 
  10   4   3      724.98      733.79     42.61 o 
  11   4   3      107.71      129.78     32.42 o 
 -12   5   3       37.31       25.40     44.62 o 
 -11   5   3      318.76      356.20     40.98 o 
 -10   5   3      239.63      350.73     34.31 o 
  -9   5   3      988.68     1037.18     62.24 o 
  -8   5   3       15.42       28.98     17.53 o 
  -7   5   3     3025.80     2866.52     73.97 o 
  -6   5   3     1119.43     1262.73     26.28 o 
  -5   5   3       53.46       76.28      6.57 o 
  -4   5   3     5145.14     4736.33     57.12 o 
  -3   5   3    29446.38    31283.69    332.97 o 
  -2   5   3     2279.39     2253.61     52.50 o 
  -1   5   3     4595.75     4840.56    174.56 o 
   0   5   3     3777.41     3585.37     47.51 o 
   1   5   3        0.89       14.76      5.32 o 
   2   5   3    32536.53    33877.27    470.58 o 
   3   5   3     9270.51     9663.67    143.07 o 
   4   5   3       81.96       49.55     16.72 o 
   5   5   3     3582.39     3771.86     91.22 o 
   6   5   3     1049.86     1098.53     30.22 o 
   7   5   3      335.35      273.43     17.69 o 
   8   5   3     1439.22      908.80     56.68 o 
   9   5   3      118.37       68.80     58.49 o 
  10   5   3      419.48      185.36     45.35 o 
  11   5   3      309.26      433.42     44.66 o 
 -11   6   3       72.69       81.94     29.14 o 
 -10   6   3     1098.44     1161.85     51.31 o 
  -9   6   3       76.76      133.01     37.55 o 
  -8   6   3     1035.85      933.02     41.38 o 
  -7   6   3       91.71       41.08     18.30 o 
  -6   6   3      150.30      120.20     14.82 o 
  -5   6   3     3476.80     3427.42     44.94 o 
  -4   6   3    10254.24    10511.98    118.09 o 
  -3   6   3      968.37      933.24     42.23 o 
  -2   6   3     5704.89     6456.30     93.74 o 
  -1   6   3     2058.82     2116.05     46.06 o 
   0   6   3        7.38        5.44      3.67 o 
   1   6   3    18071.12    18401.07    198.26 o 
   2   6   3     3346.23     3554.25    103.69 o 
   3   6   3     5912.19     6084.15     94.60 o 
   4   6   3      746.91      561.61     18.80 o 
   5   6   3     1642.79     1716.59     38.07 o 
   6   6   3       19.78        8.07     10.11 o 
   7   6   3      775.02      706.85     25.85 o 
   8   6   3        1.66       11.01     18.60 o 
   9   6   3      783.80      741.33     39.16 o 
  10   6   3      303.44      308.45     38.11 o 
  11   6   3      204.25      232.63     36.27 o 
 -11   7   3      716.23      814.90     47.10 o 
 -10   7   3       17.02       -8.07     22.77 o 
  -9   7   3      870.08      878.03     97.41 o 
  -8   7   3     2556.18     2674.09     74.63 o 
  -7   7   3       10.39       -2.05     11.79 o 
  -6   7   3      399.22      386.07     15.61 o 
  -5   7   3      427.58      326.01     11.18 o 
  -4   7   3     7895.33     8808.98    247.36 o 
  -3   7   3     3109.03     3668.15     51.57 o 
  -2   7   3     1194.66     1596.18     23.22 o 
  -1   7   3      472.84      593.34     21.63 o 
   0   7   3      978.09     1118.89     22.04 o 
   1   7   3      194.19      213.55     10.19 o 
   2   7   3    22898.28    26433.26    369.99 o 
   3   7   3        6.91        4.74      6.80 o 
   4   7   3     2968.55     3070.89     55.90 o 
   5   7   3     2636.27     2738.38     53.27 o 
   6   7   3       71.73       54.59     12.70 o 
   7   7   3       12.83        6.19     12.40 o 
   8   7   3      461.83      462.24     31.35 o 
   9   7   3       28.61       -1.54     20.93 o 
  10   7   3      572.58      625.64     40.48 o 
  11   7   3      514.16      576.91     43.94 o 
 -11   8   3      105.97      116.71     31.90 o 
 -10   8   3     1079.48     1143.40     51.90 o 
  -9   8   3       14.88       39.75     22.98 o 
  -8   8   3     1364.74     1469.68     52.26 o 
  -7   8   3     1437.80     1498.41     39.69 o 
  -6   8   3       18.06       15.22      9.05 o 
  -5   8   3     2271.73     2393.24     49.37 o 
  -4   8   3     1398.44     1637.34     29.00 o 
  -3   8   3      229.10      219.21      8.85 o 
  -2   8   3     2615.35     2678.62     35.38 o 
  -1   8   3       19.83       14.25      6.44 o 
   0   8   3       32.96       26.38      5.06 o 
   1   8   3     9683.65    10115.05    112.96 o 
   2   8   3     1016.64      959.16     17.46 o 
   3   8   3     4641.03     4914.62     79.84 o 
   4   8   3     3297.26     3538.97     62.99 o 
   5   8   3      160.75      118.81     23.41 o 
   6   8   3     1148.90     1191.85     32.81 o 
   7   8   3      615.94      676.59     25.84 o 
   8   8   3       72.76       30.79     20.65 o 
   9   8   3     1663.73     1684.55     60.83 o 
  10   8   3      267.95      393.76     41.53 o 
 -11   9   3      153.63      133.87     47.73 o 
 -10   9   3       19.23       16.94     24.22 o 
  -9   9   3      728.08      806.09     42.12 o 
  -8   9   3       21.07       15.05     18.89 o 
  -7   9   3     1927.25     2033.64     48.51 o 
  -6   9   3      501.51      499.01     18.02 o 
  -5   9   3     1796.71     1768.23     32.44 o 
  -4   9   3     7208.03     7303.66     86.69 o 
  -3   9   3     6253.17     6170.85     82.93 o 
  -2   9   3      472.33      490.36     22.21 o 
  -1   9   3     9936.12    10029.49    147.21 o 
   0   9   3     2687.41     2327.83     35.65 o 
   1   9   3      758.04      762.63     18.68 o 
   2   9   3     5122.44     4817.76     59.24 o 
   3   9   3     1599.86     1608.26     29.85 o 
   4   9   3     1841.79     1847.44     39.70 o 
   5   9   3     6079.03     6059.03    100.67 o 
   6   9   3     2818.07     2910.37     58.96 o 
   7   9   3       15.45       31.96     14.30 o 
   8   9   3      999.14     1139.75     56.14 o 
   9   9   3      188.12      244.35     32.51 o 
  10   9   3      110.03      111.74     32.53 o 
 -11  10   3        9.14       16.03     47.51 o 
 -10  10   3      243.77      264.71     53.14 o 
  -9  10   3       42.48       49.75     35.96 o 
  -8  10   3      853.86      899.49     61.81 o 
  -7  10   3     1880.75     2098.80     41.64 o 
  -6  10   3     1663.96     1664.26     39.76 o 
  -5  10   3       15.95        7.19      7.38 o 
  -4  10   3      268.27      238.05     14.76 o 
  -3  10   3      230.11      224.34     12.24 o 
  -2  10   3     1011.52     1067.78     26.21 o 
  -1  10   3     1879.80     1984.88     39.47 o 
   0  10   3     4647.31     4745.44     64.93 o 
   1  10   3     1841.37     1651.89     24.97 o 
   2  10   3      506.64      441.93     12.45 o 
   3  10   3     4011.52     4049.39     61.53 o 
   4  10   3     2742.75     2678.12     52.30 o 
   5  10   3      414.10      377.04     19.91 o 
   6  10   3     1654.84     1724.45     42.51 o 
   7  10   3      277.63      301.12     20.94 o 
   8  10   3        0.15       -3.44     31.19 o 
   9  10   3      248.51      272.26     44.73 o 
  10  10   3       58.69       43.37     29.45 o 
 -10  11   3       50.35       -1.23     38.70 o 
  -9  11   3      528.25      527.33     55.67 o 
  -8  11   3      247.33      322.70     34.91 o 
  -7  11   3       15.41       -4.22     12.27 o 
  -6  11   3     1444.31     1443.68     37.59 o 
  -5  11   3      203.82      208.79     14.13 o 
  -4  11   3      425.43      447.88     16.05 o 
  -3  11   3       72.04       84.22      9.90 o 
  -2  11   3      224.37      262.96     14.34 o 
  -1  11   3       91.10       94.74     16.53 o 
   0  11   3      399.95      374.42     12.87 o 
   1  11   3       38.93       49.11      8.23 o 
   2  11   3      317.67      262.29     16.15 o 
   3  11   3        1.78        1.54      7.37 o 
   4  11   3     1060.76     1094.76     29.64 o 
   5  11   3      305.21      269.91     17.67 o 
   6  11   3       81.53       85.08     21.25 o 
   7  11   3       52.78       15.19     15.42 o 
   8  11   3       18.03        3.84     21.95 o 
   9  11   3        0.56       10.72     25.71 o 
  10  11   3       77.56      155.82     50.55 o 
 -10  12   3        1.70        7.29     40.87 o 
  -9  12   3        0.82       -5.70     35.89 o 
  -7  12   3      803.85      790.63     39.66 o 
  -6  12   3      343.55      362.74     20.58 o 
  -5  12   3     1727.01     1765.14     48.71 o 
  -4  12   3      259.99      269.05     13.99 o 
  -3  12   3       10.90        3.63      8.34 o 
  -2  12   3       43.03       25.56      8.97 o 
  -1  12   3      600.43      569.13     20.58 o 
   0  12   3     1068.03      977.03     21.44 o 
   1  12   3      633.13      522.21     16.02 o 
   2  12   3      423.20      383.68     16.15 o 
   3  12   3      278.27      281.77     16.11 o 
   4  12   3       43.04       24.74     14.30 o 
   5  12   3      100.08       45.59     16.50 o 
   6  12   3      298.92      264.38     26.83 o 
   7  12   3       24.66       11.41     18.51 o 
   8  12   3        5.98      -33.07     33.07 o 
   9  12   3      113.45      105.49     44.34 o 
 -10  13   3        9.83      -39.43     43.61 o 
  -9  13   3        0.36       16.90     38.78 o 
  -8  13   3       19.56       27.59     22.29 o 
  -7  13   3      265.44      288.78     38.32 o 
  -6  13   3      532.76      510.17     23.80 o 
  -5  13   3      458.79      518.19     19.38 o 
  -4  13   3     1061.39     1109.64     26.59 o 
  -3  13   3       15.97        7.86      8.83 o 
  -2  13   3      112.80      118.94     16.04 o 
  -1  13   3      298.19      312.40     16.98 o 
   0  13   3     2573.54     2400.60     68.43 o 
   1  13   3      318.96      298.24     16.41 o 
   2  13   3     1152.38     1163.78     25.66 o 
   3  13   3     2671.72     2770.68     46.63 o 
   4  13   3      864.21      787.19     26.73 o 
   5  13   3      370.40      397.83     25.81 o 
   6  13   3      402.06      466.39     39.93 o 
   7  13   3       38.57        9.68     27.66 o 
  -8  14   3       12.28        0.94     30.98 o 
  -7  14   3        1.15        1.26     16.21 o 
  -6  14   3        3.11      -12.40     16.91 o 
  -5  14   3      260.62      229.30     26.49 o 
  -4  14   3       44.48       54.38     15.22 o 
  -3  14   3      109.91       58.45     12.23 o 
  -2  14   3      600.93      565.76     40.83 o 
  -1  14   3      392.27      382.44     23.94 o 
   0  14   3       18.09        4.50     12.92 o 
   1  14   3      307.90      262.22     20.37 o 
   2  14   3      141.13      125.35     19.12 o 
   3  14   3      144.23      147.10     20.86 o 
   4  14   3       36.84       29.67     15.90 o 
   5  14   3       40.23       -0.58     23.11 o 
   6  14   3       16.61       31.70     26.72 o 
   7  14   3       45.17       19.78     28.81 o 
  -8  15   3       30.90       19.93     30.90 o 
  -7  15   3       43.16       52.26     20.67 o 
  -6  15   3       16.40       28.22     18.79 o 
  -5  15   3       57.96       64.94     15.20 o 
  -4  15   3     1152.80     1229.38     34.27 o 
  -3  15   3      595.07      595.99     28.63 o 
  -2  15   3      416.71      475.26     20.98 o 
  -1  15   3      381.27      369.20     23.56 o 
   0  15   3       21.94       25.00     14.30 o 
   1  15   3       49.62       37.32     15.85 o 
   2  15   3      398.48      392.27     25.12 o 
   3  15   3      254.75      233.03     24.39 o 
   4  15   3        1.41      -12.81     14.64 o 
   5  15   3       57.88       12.35     24.26 o 
   6  15   3       67.78       57.77     28.45 o 
   7  15   3        1.56       -4.48     28.59 o 
  -8  16   3        6.68       30.83     34.73 o 
  -7  16   3       13.38        8.19     21.27 o 
  -6  16   3       23.70       -5.81     19.06 o 
  -5  16   3        7.30      -13.60     17.55 o 
  -4  16   3      278.44      278.04     22.78 o 
  -3  16   3      353.26      380.65     45.43 o 
  -2  16   3        2.72        9.24     12.18 o 
  -1  16   3        5.90       -0.88     11.67 o 
   0  16   3      362.76      331.00     24.02 o 
   1  16   3      229.28      257.23     25.67 o 
   2  16   3      144.66      129.27     21.71 o 
   3  16   3       99.88      109.21     20.70 o 
   4  16   3      139.90       63.73     72.86 o 
   5  16   3      138.06      103.40     32.42 o 
   6  16   3       84.70       21.88     28.38 o 
   7  16   3       67.24       75.89     34.23 o 
  -8  17   3        2.80       -6.64     38.41 o 
  -7  17   3       33.10       12.70     23.42 o 
  -6  17   3       47.92       27.60     22.85 o 
  -5  17   3      382.39      404.52     47.73 o 
  -4  17   3       87.13       85.96     25.01 o 
  -3  17   3      556.48      567.64     24.80 o 
  -2  17   3       32.47       26.34     14.05 o 
  -1  17   3      150.24      124.23     16.97 o 
   0  17   3      142.27      180.41     23.68 o 
   1  17   3        1.14        9.64     16.09 o 
   2  17   3        7.61       18.20     17.29 o 
   3  17   3     1341.94     1293.24     46.69 o 
   4  17   3      167.79      121.10     41.12 o 
   5  17   3       10.05       25.27     29.39 o 
   6  17   3       10.21       -4.77     29.89 o 
   7  17   3      346.13      389.56     53.72 o 
  -7  18   3       21.85       -3.65     63.72 o 
  -6  18   3        0.90        4.30     22.48 o 
  -5  18   3      109.51       89.34     24.58 o 
  -4  18   3      221.52      211.29     30.79 o 
  -3  18   3      113.02      122.81     18.33 o 
  -2  18   3      156.02      131.36     21.99 o 
  -1  18   3      128.72      120.57     34.62 o 
   0  18   3      164.11      243.63     36.83 o 
   1  18   3      691.43      657.19     40.18 o 
   2  18   3      279.22      267.96     57.08 o 
   3  18   3      384.10      386.29     28.64 o 
   4  18   3      487.70      444.13     31.53 o 
   5  18   3       75.19      132.07     35.60 o 
   6  18   3      315.54      381.04     44.91 o 
  -6  19   3      602.71      704.05     62.35 o 
  -5  19   3        4.54       -3.46     23.58 o 
  -4  19   3       49.04       58.00     22.07 o 
  -3  19   3      827.56      858.09     39.99 o 
  -2  19   3       67.23       70.04     20.87 o 
  -1  19   3      699.13      737.79     36.82 o 
   0  19   3      410.87      418.88     29.18 o 
   1  19   3      490.12      486.89     31.32 o 
   2  19   3      555.19      533.25     32.64 o 
   3  19   3      610.41      652.46     36.02 o 
   4  19   3       81.98       93.66     25.97 o 
   5  19   3      207.01      174.31     41.52 o 
  -5  20   3       46.25       52.57     36.75 o 
  -4  20   3      220.61      339.23     48.16 o 
  -3  20   3      256.42      313.14     33.79 o 
  -2  20   3      735.98      848.65     40.97 o 
  -1  20   3       69.73      104.81     24.32 o 
   0  20   3      622.39      633.56     36.29 o 
   1  20   3      450.21      407.60     30.81 o 
   2  20   3       89.61       88.29     24.59 o 
   3  20   3      221.58      267.96     32.66 o 
   4  20   3      102.17      106.95     27.62 o 
  -3  21   3      465.92      557.05     36.53 o 
  -2  21   3       20.09        5.16     22.28 o 
  -1  21   3      196.81      163.23     32.02 o 
   0  21   3      119.80      135.71     26.91 o 
   1  21   3        3.95        9.59     23.21 o 
   2  21   3      212.10      257.89     41.45 o 
   3  21   3       22.81       -4.33     42.86 o 
 -12   0   4      176.29      213.44     53.51 o 
 -11   0   4      955.54      901.72     67.73 o 
 -10   0   4      165.67      115.89     38.13 o 
  -9   0   4        6.75      -24.69     25.71 o 
  -8   0   4     2276.23     2397.35     99.00 o 
  -7   0   4     2483.09     2551.66     97.48 o 
  -6   0   4     1156.35      406.67     32.64 o 
  -4   0   4      597.51      469.11     61.20 o 
  -3   0   4     4610.30     4244.21     80.45 o 
  -2   0   4       84.68       56.35      7.20 o 
  -1   0   4     8458.87    10110.97    255.76 o 
   0   0   4       20.40       20.80      8.45 o 
   1   0   4    39878.41    43911.77   1065.13 o 
   2   0   4     3005.07     3341.97     95.89 o 
   3   0   4     4608.59     4951.76    139.07 o 
   4   0   4      274.23      288.54     25.20 o 
   5   0   4     4512.44     4819.91    145.64 o 
   6   0   4     7408.25     8295.68    235.68 o 
   7   0   4     1674.45     1580.36     45.89 o 
   8   0   4     1896.14     1863.89     85.78 o 
   9   0   4      541.79      530.36     49.10 o 
  10   0   4      413.25      449.78     50.04 o 
  11   0   4      558.08      600.69     58.92 o 
 -12   1   4     1099.50     1176.59     58.46 o 
 -11   1   4        4.84        5.83     24.30 o 
 -10   1   4       19.08        8.67     21.75 o 
  -9   1   4      257.29      215.54     40.87 o 
  -8   1   4        2.13      -10.03     14.33 o 
  -7   1   4     3197.83     3064.65    158.31 o 
  -6   1   4     9443.28    10264.10    197.54 o 
  -5   1   4     2192.04     2281.20     44.47 o 
  -4   1   4     3516.79     3487.70     58.63 o 
  -3   1   4     5749.50     5963.99     87.83 o 
  -2   1   4     2310.37     2276.92     75.04 o 
  -1   1   4       66.13       48.74      9.96 o 
   0   1   4     1638.67     1892.63     39.44 o 
   1   1   4    10589.17    11775.72    218.86 o 
   2   1   4     4809.07     5015.25    143.40 o 
   3   1   4     1074.44      920.33     28.24 o 
   4   1   4     1444.39     1381.60     42.17 o 
   5   1   4     4140.13     3797.23     92.97 o 
   6   1   4     2138.14     2161.74     45.95 o 
   7   1   4     2329.09     2408.20     51.35 o 
   8   1   4      865.30      914.48     41.06 o 
   9   1   4      692.36      702.43     39.18 o 
  10   1   4      276.25      285.55     35.44 o 
  11   1   4      183.21      197.74     35.02 o 
 -12   2   4      299.43      399.88     64.12 o 
 -10   2   4      252.27      254.60     54.12 o 
  -9   2   4      690.87      637.46     37.30 o 
  -8   2   4     3037.14     3189.52     84.22 o 
  -7   2   4      240.39      275.44     22.97 o 
  -6   2   4     6606.45     6445.82    132.64 o 
  -5   2   4     5327.79     5487.10     74.28 o 
  -4   2   4      844.31      809.17     16.53 o 
  -3   2   4     2850.31     2790.06     39.12 o 
  -2   2   4    34810.16    38778.95    410.52 o 
  -1   2   4      329.27      456.28     15.31 o 
   0   2   4    16471.01    18817.87    461.40 o 
   1   2   4     4047.06     4347.38    167.48 o 
   2   2   4      370.10      413.61     31.95 o 
   3   2   4     5071.03     5247.58    109.94 o 
   4   2   4     4999.01     5105.45     82.88 o 
   5   2   4       61.80      125.20     17.21 o 
   6   2   4     5750.57     5255.90    120.89 o 
   7   2   4        1.22       -8.34     14.42 o 
   8   2   4       38.87       41.51     19.09 o 
   9   2   4       52.50       64.08     22.37 o 
  10   2   4      123.04      123.03     28.58 o 
  11   2   4      244.46      338.83     40.78 o 
 -12   3   4      437.56      494.78     41.23 o 
 -11   3   4       32.40        9.05     34.23 o 
 -10   3   4      345.36      381.67     35.43 o 
  -9   3   4       31.39       16.80     19.40 o 
  -8   3   4      198.88      191.56     32.53 o 
  -7   3   4     1767.04     1897.45     56.41 o 
  -6   3   4     2841.45     2849.32     44.64 o 
  -5   3   4       24.49       30.28      6.35 o 
  -4   3   4       67.69       60.93      4.82 o 
  -3   3   4      334.13      392.15     14.31 o 
  -2   3   4     9359.18    10156.93    125.06 o 
  -1   3   4     2613.57     3032.03     47.95 o 
   0   3   4       13.91       17.60      4.19 o 
   1   3   4     2793.28     2886.25     56.52 o 
   2   3   4      111.25       63.86      9.16 o 
   3   3   4       19.45       55.25     15.81 o 
   4   3   4     3994.41     4163.09     72.70 o 
   5   3   4     2411.60     2312.26     58.81 o 
   6   3   4      470.93      417.15     25.76 o 
   7   3   4     2321.49     2161.48     48.10 o 
   8   3   4       66.57       29.30     18.74 o 
   9   3   4      572.48      683.27     38.62 o 
  10   3   4      123.05      192.25     31.57 o 
  11   3   4       69.36       68.48     29.74 o 
 -12   4   4        0.23      -33.14     33.14 o 
 -11   4   4      164.04      220.56     35.55 o 
 -10   4   4       67.11       65.72     27.15 o 
  -9   4   4        3.75        5.83     21.73 o 
  -8   4   4       84.28       47.30     35.78 o 
  -7   4   4      493.45      471.15     28.28 o 
  -6   4   4      112.76      113.23      9.90 o 
  -5   4   4      140.43      174.63     12.73 o 
  -4   4   4      944.02      936.96     16.06 o 
  -3   4   4    19245.72    21062.51    226.06 o 
  -2   4   4      751.71      704.06     13.99 o 
  -1   4   4     5577.39     6749.10     85.54 o 
   0   4   4     1442.18     1378.07     25.20 o 
   1   4   4        3.52        3.88      9.97 o 
   2   4   4       89.95       99.27     11.29 o 
   3   4   4    16748.44    18068.64    312.75 o 
   4   4   4        2.49        8.05      7.11 o 
   5   4   4      822.96      843.74     29.56 o 
   6   4   4     2358.80     2329.74     57.26 o 
   7   4   4      135.96      108.50     19.85 o 
   8   4   4        4.11       39.76     33.83 o 
   9   4   4       42.18       41.18     21.72 o 
  10   4   4      196.51      209.76     62.28 o 
  11   4   4      352.29      461.81     45.42 o 
 -12   5   4      127.64      152.98     37.35 o 
 -11   5   4       73.28       38.66     32.96 o 
 -10   5   4      148.02      200.83     31.42 o 
  -9   5   4      127.93      160.22     27.57 o 
  -8   5   4       15.92       14.73     16.83 o 
  -7   5   4     1150.03     1231.99     43.90 o 
  -6   5   4      469.26      529.68     16.71 o 
  -5   5   4       18.28       20.75      7.61 o 
  -4   5   4     1944.63     1948.55     27.77 o 
  -3   5   4     4593.88     4984.80     91.86 o 
  -2   5   4       49.59       83.05     10.40 o 
  -1   5   4     2542.15     2842.97     58.27 o 
   0   5   4     1509.67     1635.41     28.59 o 
   1   5   4     1209.18     1244.42     25.48 o 
   2   5   4     1578.09     1694.74     40.31 o 
   3   5   4        0.24        4.94      6.69 o 
   4   5   4     1122.18     1004.79     25.93 o 
   5   5   4      469.49      410.82     46.44 o 
   6   5   4      153.29       74.40     21.96 o 
   7   5   4      251.07      291.06     21.76 o 
   8   5   4       10.18       27.72     19.29 o 
   9   5   4       15.96        5.18     54.34 o 
  10   5   4      281.58      352.81     94.30 o 
  11   5   4      113.02      114.70     44.01 o 
 -12   6   4       90.37       35.19     32.84 o 
 -11   6   4        4.13      -11.53     26.22 o 
 -10   6   4        0.06      -14.38     21.63 o 
  -9   6   4      673.66      667.38     37.93 o 
  -8   6   4      172.88      101.56     21.85 o 
  -7   6   4       69.55       41.05     13.21 o 
  -6   6   4     1965.83     1836.21     34.15 o 
  -5   6   4      554.40      494.80     26.76 o 
  -4   6   4     1072.23     1013.42     19.44 o 
  -3   6   4    17829.21    19482.50    211.00 o 
  -2   6   4      185.02       76.56      8.58 o 
  -1   6   4     2899.95     2692.35    111.63 o 
   0   6   4     2528.69     3053.89     61.65 o 
   1   6   4       42.47       99.20      9.21 o 
   2   6   4      337.89      516.47     19.64 o 
   3   6   4     1136.95     1121.13     52.43 o 
   4   6   4     2478.23     2316.34     47.96 o 
   5   6   4        5.74        8.61      9.31 o 
   6   6   4      139.75      164.74     25.98 o 
   7   6   4     1442.32     1430.17     37.75 o 
   8   6   4      121.72      120.41     23.94 o 
   9   6   4       25.29       21.72     21.73 o 
  10   6   4       25.71        5.72     23.03 o 
  11   6   4       52.96       16.61     28.87 o 
 -11   7   4        4.55      -23.76     35.24 o 
 -10   7   4        8.40       -9.82     30.11 o 
  -9   7   4      400.86      380.73     31.71 o 
  -8   7   4      141.77      146.24     24.59 o 
  -7   7   4      566.30      488.97     23.02 o 
  -6   7   4        7.81        2.29      8.24 o 
  -5   7   4      872.55      844.30     17.52 o 
  -4   7   4      516.02      482.51     24.00 o 
  -3   7   4      198.65      218.61     16.76 o 
  -2   7   4      204.71      173.09     12.20 o 
  -1   7   4       52.00       30.74      6.71 o 
   0   7   4     3319.94     3599.93     49.63 o 
   1   7   4       71.52       74.06      7.15 o 
   2   7   4     1778.44     1623.88     58.43 o 
   3   7   4      244.42      315.08     14.32 o 
   4   7   4      222.87      188.16     14.28 o 
   5   7   4      163.23      220.06     15.55 o 
   6   7   4      127.04       92.69     14.31 o 
   7   7   4       80.15       45.57     16.82 o 
   8   7   4       29.23       17.70     19.81 o 
   9   7   4       18.62       11.33     22.77 o 
  10   7   4        0.55      -10.09     25.52 o 
 -11   8   4       67.54       25.19     30.38 o 
 -10   8   4       88.63       84.17     27.53 o 
  -9   8   4      431.60      417.25     35.38 o 
  -8   8   4      434.05      409.23     23.75 o 
  -7   8   4      123.92       94.54     17.13 o 
  -6   8   4       59.66       67.86     10.56 o 
  -5   8   4     2210.77     2041.55     31.63 o 
  -4   8   4      310.30      318.12     10.93 o 
  -3   8   4       60.18       67.58     12.35 o 
  -2   8   4     1731.31     1755.90     56.46 o 
  -1   8   4        7.33       19.12      4.34 o 
   0   8   4       44.55       22.78      6.90 o 
   1   8   4     4616.35     5038.08     68.41 o 
   2   8   4       16.96       17.35      6.26 o 
   3   8   4       83.77       65.49     17.46 o 
   4   8   4        0.31       -4.78      8.51 o 
   5   8   4        8.53        9.26     11.24 o 
   6   8   4        0.33       -3.82     11.40 o 
   7   8   4      924.47      898.66     30.48 o 
   8   8   4        0.08      -10.93     19.28 o 
   9   8   4      156.62      222.11     31.38 o 
  10   8   4        1.16      -11.90     25.59 o 
 -11   9   4       17.72      -22.17     39.79 o 
 -10   9   4       48.62       46.93     39.64 o 
  -9   9   4        0.78        5.76     21.43 o 
  -8   9   4       17.16        9.75     15.24 o 
  -7   9   4     1242.86     1211.34     36.24 o 
  -6   9   4        1.15       -1.07      9.25 o 
  -5   9   4       51.19       41.35      8.03 o 
  -4   9   4      307.96      247.17     11.76 o 
  -3   9   4      502.93      516.58     13.04 o 
  -2   9   4      332.47      401.87     15.73 o 
  -1   9   4     3476.37     3783.51     52.90 o 
   0   9   4     3326.61     3309.98     47.63 o 
   1   9   4     2603.91     2711.31     36.09 o 
   2   9   4      332.02      370.30     13.03 o 
   3   9   4      268.64      188.95     12.96 o 
   4   9   4     1664.37     2016.89     51.25 o 
   5   9   4      243.29      199.85     24.70 o 
   6   9   4       74.24       52.21     13.68 o 
   7   9   4       31.47       26.90     14.04 o 
   8   9   4        1.80        4.81     20.91 o 
   9   9   4       33.60        7.67     24.97 o 
  10   9   4       92.95       88.68     30.85 o 
 -11  10   4      101.84      137.70     51.34 o 
 -10  10   4       28.88       31.92     36.54 o 
  -9  10   4       10.32      -16.75     31.19 o 
  -8  10   4      210.15      217.65     65.89 o 
  -7  10   4     1101.82     1160.99     44.35 o 
  -6  10   4      153.12      156.75     19.51 o 
  -5  10   4      168.11      137.51     20.50 o 
  -4  10   4      477.39      471.33     35.50 o 
  -3  10   4        6.43        8.03      7.11 o 
  -2  10   4       64.50       73.70     25.83 o 
  -1  10   4       22.53       64.99     12.37 o 
   0  10   4     2238.06     2127.92     34.34 o 
   1  10   4      128.74       87.82     12.61 o 
   2  10   4     1169.01     1105.98     23.24 o 
   3  10   4        7.78        2.53     10.94 o 
   4  10   4      295.75      270.18     16.17 o 
   5  10   4     4437.90     4547.52     81.15 o 
   6  10   4      493.65      487.49     22.94 o 
   7  10   4        0.01      -10.03     13.63 o 
   8  10   4      368.45      395.11     32.60 o 
   9  10   4       60.90       59.30     39.46 o 
  10  10   4       52.11       51.66     29.89 o 
 -10  11   4      492.06      540.62     59.28 o 
  -9  11   4      246.37      294.03     51.92 o 
  -8  11   4      139.00      104.29     24.10 o 
  -7  11   4     1164.08     1255.44     46.79 o 
  -6  11   4      344.64      398.45     25.58 o 
  -5  11   4       33.33       27.48      9.38 o 
  -4  11   4      267.62      244.63     13.36 o 
  -3  11   4      430.56      458.97     18.28 o 
  -2  11   4      362.07      347.41     20.38 o 
  -1  11   4     5085.91     5085.83     83.96 o 
   0  11   4       51.47       50.81     10.63 o 
   1  11   4     2418.21     2327.14     57.03 o 
   2  11   4       16.94       18.09      7.89 o 
   3  11   4      182.07      186.78     33.76 o 
   4  11   4     1879.88     1776.12     50.50 o 
   5  11   4      557.59      517.37     27.73 o 
   6  11   4      113.80      143.53     37.22 o 
   7  11   4     2570.15     2811.96     74.76 o 
   8  11   4       30.32       40.94     33.14 o 
   9  11   4        0.78       -8.16     39.14 o 
 -10  12   4       23.89       16.46     43.25 o 
  -9  12   4      284.07      499.02     64.48 o 
  -8  12   4     1037.54     1021.19     89.43 o 
  -7  12   4        3.35      -10.07     13.38 o 
  -6  12   4     2682.01     2770.65     57.97 o 
  -5  12   4      289.26      285.15     15.00 o 
  -4  12   4      603.92      611.11     19.35 o 
  -3  12   4     3295.55     3443.20     54.58 o 
  -2  12   4     9164.61     9321.01    204.17 o 
  -1  12   4      276.13      282.12     15.83 o 
   0  12   4     4897.45     5237.16     86.89 o 
   1  12   4     1737.92     1774.94     52.22 o 
   2  12   4      362.03      325.42     14.33 o 
   3  12   4      936.49      917.65     27.73 o 
   4  12   4      974.60     1051.40     41.92 o 
   5  12   4      460.40      394.17     25.29 o 
   6  12   4     2555.18     2373.59     65.50 o 
   7  12   4      377.85      332.51     28.19 o 
   8  12   4       10.11       -9.31     33.50 o 
   9  12   4       11.85      -15.02     45.13 o 
 -10  13   4       97.47      123.55     51.12 o 
  -9  13   4       83.80       95.31     44.55 o 
  -8  13   4        6.21       20.77     20.99 o 
  -7  13   4      798.62      790.74     30.12 o 
  -6  13   4     1057.85     1104.13     34.22 o 
  -5  13   4     1335.41     1360.48     31.14 o 
  -4  13   4      574.42      614.82     20.34 o 
  -3  13   4       83.01      118.75     12.48 o 
  -2  13   4     2106.09     2166.01     39.69 o 
  -1  13   4     3578.31     3739.97     68.01 o 
   0  13   4       46.92       48.15     13.11 o 
   1  13   4     1372.18     1423.45     35.01 o 
   2  13   4     2264.14     2242.36     47.49 o 
   3  13   4       32.97       19.56     11.91 o 
   4  13   4      157.92      201.48     31.16 o 
   5  13   4      794.02      819.13     35.77 o 
   6  13   4       16.26       -5.01     18.42 o 
   7  13   4      679.46      621.07     35.30 o 
  -9  14   4        2.29       57.77     42.10 o 
  -8  14   4      160.86      238.48     31.99 o 
  -7  14   4      398.27      419.86     24.56 o 
  -6  14   4      258.24      261.01     41.64 o 
  -5  14   4      788.43      806.95     24.38 o 
  -4  14   4      270.06      302.02     16.39 o 
  -3  14   4     1519.30     1566.08     33.20 o 
  -2  14   4      290.35      267.92     14.82 o 
  -1  14   4      641.11      627.08     23.18 o 
   0  14   4      496.47      418.32     19.65 o 
   1  14   4       25.15       -3.12     13.17 o 
   2  14   4      767.44      757.89     32.59 o 
   3  14   4      491.47      511.86     33.79 o 
   4  14   4      330.62      284.57     30.83 o 
   5  14   4     1166.99     1198.35     61.95 o 
   6  14   4     1070.36     1068.23     60.94 o 
   7  14   4       31.50       26.50     28.31 o 
  -8  15   4      135.64      112.64     40.44 o 
  -7  15   4      698.43      748.36     37.26 o 
  -6  15   4      775.11      798.18     51.66 o 
  -5  15   4       95.14       78.51     20.76 o 
  -4  15   4     2817.89     2830.97     57.92 o 
  -3  15   4      306.44      321.09     22.56 o 
  -2  15   4      791.72      869.28     28.19 o 
  -1  15   4     1693.53     1630.16     49.56 o 
   0  15   4       23.48       30.59     13.99 o 
   1  15   4      229.89      239.79     24.02 o 
   2  15   4     3907.55     4043.60     92.31 o 
   3  15   4       46.41       38.39     17.35 o 
   4  15   4      595.95       -2.31     20.15 o 
   5  15   4      872.67      908.22     55.24 o 
   6  15   4      116.38       92.71     30.83 o 
   7  15   4      392.10      379.59     43.40 o 
  -8  16   4      314.90      279.01     47.15 o 
  -7  16   4       16.75       -2.70     22.28 o 
  -6  16   4      489.22      544.37     32.79 o 
  -5  16   4     1037.99     1074.27     42.63 o 
  -4  16   4        1.66        2.61     12.99 o 
  -3  16   4     1282.05     1450.35     46.03 o 
  -2  16   4      741.92      785.52     27.63 o 
  -1  16   4        0.60        0.42     13.78 o 
   0  16   4      698.14      715.38     32.78 o 
   1  16   4     2031.85     2090.34     59.64 o 
   2  16   4      534.41      502.07     29.15 o 
   3  16   4      717.29      738.68     34.72 o 
   4  16   4     1261.18      623.44     45.63 o 
   5  16   4      388.71      350.21     39.57 o 
   6  16   4      282.73      294.89     42.89 o 
   7  16   4      202.05      162.83     40.00 o 
  -8  17   4       55.66       63.83     40.15 o 
  -7  17   4      337.47      391.69     34.41 o 
  -6  17   4       29.32       15.47     21.10 o 
  -5  17   4       24.58       35.29     21.13 o 
  -4  17   4      911.04      989.98     32.82 o 
  -3  17   4      131.59      176.17     23.22 o 
  -2  17   4       15.41       10.17     13.08 o 
  -1  17   4      623.23      671.93     26.26 o 
   0  17   4      186.02      191.78     24.18 o 
   1  17   4      512.32      451.03     28.43 o 
   2  17   4      690.20      610.68     32.74 o 
   3  17   4       35.95       43.38     19.35 o 
   4  17   4       32.73       -5.92     26.14 o 
   5  17   4      301.17      267.24     43.04 o 
   6  17   4      190.35      123.69     36.75 o 
   7  17   4      467.69      529.57     50.55 o 
  -7  18   4        0.44        0.91     29.10 o 
  -6  18   4        3.12       13.91     23.57 o 
  -5  18   4      479.08      448.44     32.29 o 
  -4  18   4       61.49       49.06     17.09 o 
  -3  18   4       81.54       50.66     16.88 o 
  -2  18   4        8.58       16.00     14.35 o 
  -1  18   4      208.60      242.30     28.57 o 
   0  18   4        2.79       19.62     27.98 o 
   1  18   4       18.70        2.44     17.73 o 
   2  18   4      368.20      324.42     27.11 o 
   3  18   4      280.48      312.37     29.34 o 
   4  18   4        1.71      -26.93     26.93 o 
   5  18   4      176.23      111.70     35.24 o 
   6  18   4       17.61      -21.08     31.77 o 
  -6  19   4        3.05       -7.84     25.37 o 
  -5  19   4        7.15        5.13     23.35 o 
  -4  19   4      856.26      887.23     34.07 o 
  -3  19   4      199.21      203.22     22.65 o 
  -2  19   4       42.48       28.01     17.32 o 
  -1  19   4        1.66       -4.06     18.41 o 
   0  19   4        7.32       10.79     19.04 o 
   1  19   4      315.27      334.35     32.09 o 
   2  19   4      147.53      169.29     26.81 o 
   3  19   4        5.36       -7.08     20.06 o 
   4  19   4       99.71      119.86     36.18 o 
   5  19   4        0.84       -5.92     31.55 o 
  -5  20   4      280.70      331.00     52.06 o 
  -4  20   4        0.04        3.65     22.44 o 
  -3  20   4      300.70      365.76     35.09 o 
  -2  20   4      192.71      247.50     30.71 o 
  -1  20   4       55.02       41.26     21.93 o 
   0  20   4       91.43       39.17     21.79 o 
   1  20   4       24.98       23.06     21.21 o 
   2  20   4        6.30        8.85     21.03 o 
   3  20   4       95.60       94.18     47.12 o 
  -3  21   4        0.07      -22.90     22.90 o 
  -2  21   4       63.03       41.72     30.80 o 
  -1  21   4       18.94      -18.38     22.16 o 
   0  21   4       89.64       54.76     23.94 o 
   1  21   4        0.92       -0.58     22.09 o 
   2  21   4        0.07      -22.36     22.36 o 
 -12   1   5        7.13       25.44     29.46 o 
 -11   1   5       91.70       73.69     28.00 o 
  -9   1   5      252.26      140.94     83.22 o 
  -8   1   5     1407.22     1501.15     52.13 o 
  -7   1   5     1485.34     1548.85     88.06 o 
  -6   1   5        6.96       18.16     13.22 o 
  -5   1   5      249.45      224.71     13.15 o 
  -4   1   5     6291.99     6646.34     90.34 o 
  -3   1   5       52.76       62.78     11.31 o 
  -2   1   5      240.85      192.36     16.46 o 
  -1   1   5     9662.92    11459.22    288.32 o 
   0   1   5      606.85      695.49     20.01 o 
   1   1   5      521.78      636.95     24.69 o 
   2   1   5      391.79      403.88     42.42 o 
   3   1   5      513.58      479.01     20.77 o 
   4   1   5      480.60      486.44     22.85 o 
   5   1   5       52.45       66.04     36.03 o 
   6   1   5       17.67       31.86     11.66 o 
   7   1   5      331.34      349.71     20.22 o 
   8   1   5       43.12        8.27     17.59 o 
   9   1   5      425.33      509.46     35.02 o 
  10   1   5        0.13       -9.14     25.20 o 
  11   1   5       16.43      -14.83     26.12 o 
 -12   2   5        9.26      -11.19     28.36 o 
 -11   2   5      177.20      177.26     34.04 o 
 -10   2   5      175.05      134.95     27.75 o 
  -9   2   5      327.45      365.33     29.70 o 
  -8   2   5       63.61       50.00     21.12 o 
  -7   2   5       78.12      102.67     19.68 o 
  -6   2   5      578.28      669.70     23.14 o 
  -5   2   5     1260.14     1309.96     62.13 o 
  -4   2   5     3719.35     3895.75     53.57 o 
  -3   2   5     7730.88     9326.77    158.03 o 
  -2   2   5     7687.97     8352.20    168.18 o 
  -1   2   5     1916.89     2025.72     44.04 o 
   0   2   5     1378.18     1571.56     35.37 o 
   1   2   5    16223.14    17553.89    308.10 o 
   2   2   5      990.72     1119.79     36.00 o 
   3   2   5     4086.98     4275.10     88.07 o 
   4   2   5       75.35       84.67     16.21 o 
   5   2   5      160.17      148.75     14.01 o 
   6   2   5      508.75      419.57     20.12 o 
   7   2   5      509.32      540.07     23.28 o 
   8   2   5       98.28       87.68     21.12 o 
   9   2   5       41.27       70.17     23.79 o 
  10   2   5      177.03      165.22     31.55 o 
  11   2   5      173.70      215.68     57.51 o 
 -12   3   5      141.26      104.76     34.95 o 
 -11   3   5       54.58       66.49     27.94 o 
 -10   3   5      419.01      371.51     32.50 o 
  -9   3   5       60.28       39.29     21.12 o 
  -8   3   5      101.96       55.33     19.86 o 
  -7   3   5       25.43       43.21     13.15 o 
  -6   3   5       64.69       36.87     11.00 o 
  -5   3   5      173.48      166.24     12.66 o 
  -4   3   5    10121.20    11774.39    146.94 o 
  -3   3   5      119.80      119.64     13.40 o 
  -2   3   5      138.64      183.18     24.12 o 
  -1   3   5     1196.76     1343.14     25.57 o 
   0   3   5     2057.20     2004.78     34.80 o 
   1   3   5     3417.68     3517.12     56.88 o 
   2   3   5      670.95      647.75     22.07 o 
   3   3   5     2946.42     2826.90     50.77 o 
   4   3   5     1518.67     1474.87     33.31 o 
   5   3   5      262.19      284.23     16.23 o 
   6   3   5     3068.98     3194.55     62.00 o 
   7   3   5      565.80      604.05     24.40 o 
   8   3   5      145.00      125.88     24.04 o 
   9   3   5     2514.28     2507.00     77.40 o 
  10   3   5      192.90      180.56     31.59 o 
  11   3   5       25.47        0.49     28.89 o 
 -12   4   5      137.88      108.93     33.69 o 
 -11   4   5      245.46      243.55     35.56 o 
 -10   4   5      337.71      289.77     35.01 o 
  -9   4   5      906.79      793.60     40.99 o 
  -8   4   5       59.48       82.16     30.15 o 
  -7   4   5      477.73      382.18     20.93 o 
  -6   4   5     2935.07     2940.89     56.63 o 
  -5   4   5        3.11        2.33      4.33 o 
  -4   4   5     2276.14     3032.71     38.92 o 
  -3   4   5     4592.01     4531.89     94.21 o 
  -2   4   5      156.76      115.64      9.80 o 
  -1   4   5     1281.56     1405.78     26.52 o 
   0   4   5     4749.12     4436.50    148.57 o 
   1   4   5     5686.77     6142.71    112.25 o 
   2   4   5    11729.28    13368.89    336.99 o 
   3   4   5    10307.85    10087.20    475.85 o 
   4   4   5        5.43       13.72      8.11 o 
   5   4   5       39.07       27.08     10.14 o 
   6   4   5      374.50      449.11     22.32 o 
   7   4   5     1065.13      967.55     30.70 o 
   8   4   5      500.52      453.66     46.83 o 
   9   4   5      396.00      369.49     42.75 o 
  10   4   5      396.04      379.53     40.74 o 
  11   4   5      212.56      265.03     38.81 o 
 -12   5   5       15.58      -16.00     29.88 o 
 -11   5   5      514.71      565.27     40.53 o 
 -10   5   5     1751.10     1876.97     67.05 o 
  -9   5   5       55.79       62.28     22.26 o 
  -8   5   5     1122.95     1130.96     60.87 o 
  -7   5   5     1825.76     1804.23     47.04 o 
  -6   5   5      286.67      260.54     13.56 o 
  -5   5   5     1249.57     1054.05     19.44 o 
  -4   5   5     7359.42     7216.76     83.53 o 
  -3   5   5       37.59       23.61      5.38 o 
  -2   5   5      260.64      279.99     13.91 o 
  -1   5   5     2202.25     2084.42     72.33 o 
   0   5   5     1755.11     1996.94     35.12 o 
   1   5   5     2103.65     2300.96     40.61 o 
   2   5   5     1910.49     1960.41     45.89 o 
   3   5   5      699.92      718.76     20.82 o 
   4   5   5      105.42      122.87     19.97 o 
   5   5   5       34.05       22.41      9.65 o 
   6   5   5      119.06       73.46     13.71 o 
   7   5   5      656.43      638.65     25.63 o 
   8   5   5        0.76       -0.35     18.38 o 
   9   5   5      596.54      659.93     51.16 o 
  10   5   5      186.09      177.30     31.83 o 
  11   5   5       31.91       18.38     29.78 o 
 -12   6   5      219.37      344.10    110.04 o 
 -11   6   5      703.05      708.95     44.64 o 
 -10   6   5       37.61       16.26     23.73 o 
  -9   6   5     2369.29     2696.77     79.43 o 
  -8   6   5       46.52       39.03     15.34 o 
  -7   6   5      412.35      409.31     21.20 o 
  -6   6   5     3156.69     3448.60     54.23 o 
  -5   6   5     1041.79     1022.06     22.59 o 
  -4   6   5     7117.62     7540.51     87.71 o 
  -3   6   5     6055.43     6889.16     91.28 o 
  -2   6   5      459.06      408.25     14.74 o 
  -1   6   5     3603.42     3576.11     72.75 o 
   0   6   5     1011.57      826.58     19.18 o 
   1   6   5       34.04       16.14      9.20 o 
   2   6   5    21650.47    24487.29    447.66 o 
   3   6   5     3515.43     3616.77     62.62 o 
   4   6   5     1017.41     1096.61     28.55 o 
   5   6   5      117.70      155.38     17.57 o 
   6   6   5      248.51      257.59     17.28 o 
   7   6   5      520.82      509.10     49.96 o 
  10   6   5      405.60      455.46     36.45 o 
 -11   7   5       44.56       41.30     28.36 o 
 -10   7   5      728.62      751.08     43.84 o 
  -9   7   5       56.13       58.69     26.07 o 
  -8   7   5     2264.76     2249.14     53.66 o 
  -7   7   5      106.23       94.63     15.63 o 
  -6   7   5      132.78      125.49     12.04 o 
  -5   7   5     3116.43     3385.79     54.15 o 
  -4   7   5        5.51       11.84      5.55 o 
  -3   7   5     1049.31      766.82     16.66 o 
  -2   7   5     9600.21     9513.17    120.57 o 
  -1   7   5       22.89       16.53      6.69 o 
   0   7   5     1242.03      986.00     24.10 o 
   1   7   5     6483.15     6472.34     98.69 o 
   2   7   5       75.67       71.36      8.99 o 
   3   7   5     4490.20     4308.39     72.66 o 
   4   7   5     2656.48     2633.39     51.34 o 
   5   7   5      209.88      242.16     15.88 o 
   6   7   5     1426.48     1451.22     37.55 o 
   7   7   5      500.48      525.51     23.91 o 
   8   7   5       71.71       40.12     21.46 o 
   9   7   5      781.05      897.67     45.62 o 
  10   7   5      696.34      763.87     44.92 o 
 -11   8   5      393.77      434.70     62.89 o 
 -10   8   5       36.50       16.54     25.58 o 
  -9   8   5     1434.95     1542.86     67.84 o 
  -8   8   5      272.72      309.14     22.70 o 
  -7   8   5      514.77      555.19     25.58 o 
  -6   8   5      508.91      613.48     19.54 o 
  -5   8   5     1415.88     1542.75     26.28 o 
  -4   8   5     1126.72     1078.55     21.80 o 
  -3   8   5     2922.17     2886.30     38.96 o 
  -2   8   5      239.64      242.15     13.00 o 
  -1   8   5     4956.66     5141.10    112.76 o 
   0   8   5     4831.02     5105.97     81.89 o 
   1   8   5       50.79       70.95      7.34 o 
   2   8   5     3262.47     2792.59    109.76 o 
   3   8   5      951.91      855.88     30.65 o 
   4   8   5      640.78      604.02     21.28 o 
   5   8   5     2988.70     3020.02     59.27 o 
   6   8   5       75.05       88.40     16.66 o 
   7   8   5      121.36      138.97     23.69 o 
   8   8   5     1909.73     1951.36     64.10 o 
   9   8   5      180.58      222.90     75.78 o 
  10   8   5      124.79      133.20     31.80 o 
 -11   9   5      212.87      279.73     59.21 o 
 -10   9   5      952.32     1042.96     74.52 o 
  -9   9   5       46.89       54.23     35.74 o 
  -8   9   5     3474.91     3566.55     91.21 o 
  -7   9   5     1451.59     1602.67     41.94 o 
  -6   9   5      130.94      118.55     19.60 o 
  -5   9   5     1389.54     1400.58     26.30 o 
  -4   9   5     3669.98     3620.66     54.64 o 
  -3   9   5      949.74      965.47     25.31 o 
  -2   9   5     4654.36     5230.33     93.18 o 
  -1   9   5     6203.19     6207.58     97.93 o 
   0   9   5      256.25      222.14     13.10 o 
   1   9   5     5950.91     6308.67     84.80 o 
   2   9   5     1067.69     1042.60     49.22 o 
   3   9   5     1042.13     1086.01     93.36 o 
   4   9   5     1129.51     1038.40     28.77 o 
   5   9   5      799.91      705.76     25.21 o 
   6   9   5      137.28      144.07     33.64 o 
   7   9   5      599.17      556.75     25.51 o 
   8   9   5       70.63       77.11     23.79 o 
   9   9   5      147.53      145.75     39.43 o 
  10   9   5        1.77       -0.13     28.80 o 
 -11  10   5       37.17       30.54     45.63 o 
 -10  10   5       91.78      243.48     51.41 o 
  -9  10   5      517.06      432.45     50.62 o 
  -8  10   5      146.90      172.03     26.77 o 
  -7  10   5     1949.05     2042.96     61.45 o 
  -6  10   5      432.35      382.63     20.33 o 
  -5  10   5        7.44        5.79      8.38 o 
  -4  10   5       13.01        2.99      7.37 o 
  -3  10   5     1932.36     1957.05     54.04 o 
  -2  10   5     1124.08     1184.21     49.05 o 
  -1  10   5     5894.65     5750.81     92.82 o 
   0  10   5     7578.84     7696.97    119.03 o 
   1  10   5       37.59       18.24      9.06 o 
   2  10   5      833.91      912.97     42.42 o 
   3  10   5      130.95       85.61     36.46 o 
   4  10   5        3.20        5.48     10.34 o 
   5  10   5      793.80      799.87     27.17 o 
   6  10   5      203.44      278.57     20.82 o 
   7  10   5      115.47      110.59     18.89 o 
   8  10   5      673.25      664.80     37.86 o 
   9  10   5        1.21       -7.06     25.37 o 
 -10  11   5       41.89       60.22     42.46 o 
  -9  11   5       77.96       72.24     25.33 o 
  -8  11   5       31.37       21.36     28.12 o 
  -7  11   5      407.37      470.42     30.77 o 
  -6  11   5      409.51      367.55     20.42 o 
  -5  11   5      131.78      103.65     34.84 o 
  -4  11   5       15.55       11.81      8.46 o 
  -3  11   5      382.47      382.98     15.37 o 
  -2  11   5     3663.37     3581.64     78.91 o 
  -1  11   5        0.77        6.71     16.32 o 
   0  11   5     4102.57     4281.66     73.87 o 
   1  11   5     1900.17     1809.83     76.41 o 
   2  11   5       64.28       50.35     11.72 o 
   3  11   5     1897.73     2016.37     54.07 o 
   4  11   5     1471.83     1536.96     46.81 o 
   5  11   5       40.87       36.25     16.31 o 
   6  11   5      251.01      190.36     24.29 o 
   7  11   5      629.88      593.63     33.67 o 
   8  11   5       42.22       49.10     34.52 o 
   9  11   5      423.95      384.21     49.61 o 
 -10  12   5       32.69       16.54     43.40 o 
  -9  12   5       21.67       50.63     24.47 o 
  -8  12   5       38.59       23.74     22.98 o 
  -7  12   5       40.70       38.99     33.58 o 
  -6  12   5      354.60      378.84     27.87 o 
  -5  12   5        5.31        7.37      9.58 o 
  -4  12   5      156.15      157.67     13.63 o 
  -3  12   5     1146.38     1062.14     25.62 o 
  -2  12   5      505.67      548.74     25.82 o 
  -1  12   5     1608.05     1713.36     39.24 o 
   0  12   5      881.17      791.83     25.26 o 
   1  12   5      668.96      594.94     22.05 o 
   2  12   5      696.14      643.47     23.62 o 
   3  12   5      594.33      520.52     26.60 o 
   4  12   5       29.07        0.72     14.14 o 
   5  12   5      275.97      281.64     23.35 o 
   6  12   5      291.08      292.73     25.65 o 
   7  12   5       59.84       36.65     21.61 o 
   8  12   5      444.99      512.89     50.26 o 
   9  12   5       94.28      132.07     48.31 o 
 -10  13   5      132.11      177.85     55.09 o 
  -9  13   5        4.54       -3.20     24.44 o 
  -8  13   5      161.46      175.47     29.42 o 
  -7  13   5      345.45      405.30     51.70 o 
  -6  13   5       74.17       86.52     16.68 o 
  -5  13   5      683.90      750.51     22.92 o 
  -4  13   5     1199.67     1307.97     30.03 o 
  -3  13   5       40.83       40.96     10.48 o 
  -2  13   5       53.28       34.70     12.28 o 
  -1  13   5      879.84      948.44     34.72 o 
   0  13   5        9.93       24.92     11.19 o 
   1  13   5      113.70       79.79     18.26 o 
   2  13   5      191.13      233.59     18.08 o 
   3  13   5        4.64        8.88     14.49 o 
   4  13   5      144.31      158.98     20.92 o 
   5  13   5      203.16      222.59     25.85 o 
   6  13   5      596.10      591.38     32.97 o 
   7  13   5       56.59       39.60     31.16 o 
   8  13   5       76.48       66.58     42.53 o 
  -9  14   5        3.63        0.05     25.83 o 
  -8  14   5        6.47       15.17     23.01 o 
  -7  14   5       90.68      115.20     26.21 o 
  -6  14   5       47.39       55.51     16.77 o 
  -5  14   5       26.45       17.67     14.57 o 
  -4  14   5       68.26       66.89     17.54 o 
  -3  14   5       77.25       39.47     11.01 o 
  -2  14   5      101.79       79.26     17.32 o 
  -1  14   5        4.98       21.94     11.89 o 
   0  14   5      466.26      424.06     23.76 o 
   1  14   5      650.14      641.68     35.87 o 
   2  14   5       35.72       28.37     12.62 o 
   3  14   5       67.21       15.84     19.46 o 
   4  14   5       46.10       -6.41     15.08 o 
   5  14   5       44.91       45.13     26.79 o 
   6  14   5        0.77       22.24     28.52 o 
   7  14   5        8.06       -4.19     28.67 o 
  -9  15   5        8.61       18.77     33.87 o 
  -8  15   5       32.23       -4.04     33.07 o 
  -7  15   5        9.62       -1.94     20.92 o 
  -6  15   5       17.32       -7.49     18.22 o 
  -5  15   5      379.49      335.43     26.59 o 
  -4  15   5      321.29      304.43     19.36 o 
  -3  15   5      243.13      231.94     23.26 o 
  -2  15   5      470.51      538.97     22.83 o 
  -1  15   5        5.81       14.21     15.29 o 
   0  15   5      203.77      194.55     22.49 o 
   1  15   5      319.56      321.98     48.34 o 
   2  15   5      377.69      454.45     27.51 o 
   3  15   5       48.28       27.15     23.18 o 
   4  15   5       38.60       -4.69     22.60 o 
   5  15   5       24.64       29.46     26.21 o 
   6  15   5      114.75       59.86     32.49 o 
   7  15   5       43.25       63.54     34.95 o 
  -8  16   5       28.11       23.97     37.19 o 
  -7  16   5      109.09      102.30     25.67 o 
  -6  16   5        9.12      -19.19     19.19 o 
  -5  16   5       48.57       56.04     21.34 o 
  -4  16   5      640.27      653.83     30.64 o 
  -3  16   5     1127.80     1116.01     40.14 o 
  -2  16   5       51.22       24.58     12.94 o 
  -1  16   5        1.02       12.92     14.44 o 
   0  16   5       18.35       13.30     15.74 o 
   1  16   5       29.08       17.26     16.29 o 
   2  16   5       20.43       20.74     18.11 o 
   3  16   5      372.61      318.88     28.61 o 
   4  16   5        8.09        2.24     25.49 o 
   5  16   5       58.60       12.35     28.31 o 
   6  16   5       33.35       -7.00     30.83 o 
   7  16   5       52.22       71.92     36.83 o 
  -7  17   5       63.80      111.85     39.14 o 
  -6  17   5       13.85        8.03     26.97 o 
  -5  17   5      297.55      357.62     29.20 o 
  -4  17   5       64.84       63.77     16.93 o 
  -3  17   5      536.90      616.52     31.02 o 
  -2  17   5      154.81      163.59     18.95 o 
  -1  17   5      245.45      289.63     27.85 o 
   0  17   5      150.78      172.65     24.35 o 
   1  17   5      593.71      621.01     40.83 o 
   2  17   5      122.77      101.67     21.62 o 
   3  17   5      325.10      352.45     27.64 o 
   4  17   5      332.56      306.01     37.76 o 
   5  17   5        5.41       -2.60     29.17 o 
   6  17   5      285.61      251.79     44.91 o 
  -7  18   5       75.70       93.36     42.46 o 
  -6  18   5      151.70      128.51     27.82 o 
  -5  18   5      262.81      265.49     31.66 o 
  -4  18   5      424.41      495.33     25.78 o 
  -3  18   5      672.06      674.20     28.08 o 
  -2  18   5        6.88      -13.84     13.84 o 
  -1  18   5        8.20       -7.95     17.21 o 
   0  18   5      348.13      377.08     34.66 o 
   1  18   5       54.91       49.69     19.50 o 
   2  18   5      896.96     1003.08     42.53 o 
   3  18   5      341.71      338.44     28.26 o 
   4  18   5       23.56        0.72     28.52 o 
   5  18   5      116.47       79.50     33.87 o 
   6  18   5       10.66       17.98     33.72 o 
  -6  19   5        2.51       32.63     29.07 o 
  -5  19   5      247.40      364.94     36.09 o 
  -4  19   5      331.51      339.69     23.93 o 
  -3  19   5        0.26       13.44     16.77 o 
  -2  19   5      651.78      678.75     28.80 o 
  -1  19   5      330.04      346.26     22.94 o 
   0  19   5       62.93       78.49     22.31 o 
   1  19   5      233.17      213.99     28.48 o 
   2  19   5      177.51      142.38     26.44 o 
   3  19   5       63.70       38.09     23.02 o 
   4  19   5      181.04      109.61     36.54 o 
   5  19   5        4.42      -17.33     31.12 o 
  -5  20   5      180.42      182.92     79.25 o 
  -4  20   5      313.64      336.28     48.71 o 
  -3  20   5      266.88      249.48     25.69 o 
  -2  20   5      151.92      143.56     27.08 o 
  -1  20   5      457.05      458.94     31.96 o 
   0  20   5        5.87       -0.30     20.70 o 
   1  20   5       35.23       10.68     21.59 o 
   2  20   5      557.76      562.76     35.32 o 
   3  20   5      104.35      110.00     26.94 o 
  -3  21   5      156.55      235.92     39.75 o 
  -2  21   5      645.36      776.87     41.55 o 
  -1  21   5       54.02       28.28     23.03 o 
   0  21   5      136.05      142.88     28.20 o 
   1  21   5      263.94      308.14     35.02 o 
   2  21   5       11.71       13.39     24.34 o 
 -12   0   6      478.75      460.97     57.77 o 
 -11   0   6       50.36       66.43     40.15 o 
 -10   0   6       20.29        3.32     28.23 o 
  -9   0   6      682.01      344.28     41.16 o 
  -8   0   6      362.11       -6.50     21.45 o 
  -7   0   6     1295.23      819.41     49.10 o 
  -6   0   6     2393.26     2454.79     64.48 o 
  -5   0   6     1560.62     1610.56     41.77 o 
  -4   0   6     6079.45     6946.77    129.22 o 
  -3   0   6      714.32     1120.14     28.94 o 
  -2   0   6     1847.55     1971.48     64.26 o 
  -1   0   6     5137.02     6091.70    162.76 o 
   0   0   6     6816.22     7490.71    195.61 o 
   1   0   6     4066.99     4239.00    118.93 o 
   2   0   6     4073.17     4157.55    119.50 o 
   3   0   6     2103.25     2385.66     80.22 o 
   4   0   6     6339.89     6973.92    196.40 o 
   5   0   6    10298.00    10551.79    287.82 o 
   6   0   6      329.74      196.76     34.08 o 
   7   0   6     4518.83     4162.39    142.75 o 
   8   0   6      342.24      326.23     47.44 o 
   9   0   6        4.00        3.25     31.05 o 
  10   0   6     1011.22     1219.36     78.63 o 
  11   0   6      772.02      776.30     68.96 o 
 -12   1   6      265.02      392.52     63.69 o 
 -10   1   6       22.72       30.27     21.08 o 
  -9   1   6      215.35      240.35     30.32 o 
  -8   1   6     3224.03     3237.40     85.27 o 
  -7   1   6      713.57      693.18     33.26 o 
  -6   1   6      957.95      857.60     44.63 o 
  -5   1   6     1474.87     1305.84     28.73 o 
  -4   1   6     1191.00     1245.79     27.40 o 
  -3   1   6     7209.87     7760.06    184.80 o 
  -2   1   6     1681.18     1942.68     52.03 o 
  -1   1   6       12.76        8.86      7.87 o 
   0   1   6     7473.73     7888.47    144.59 o 
   1   1   6      429.71      417.20     17.09 o 
   2   1   6        3.52       24.76      8.99 o 
   3   1   6     6298.25     6443.49    166.44 o 
   4   1   6     1280.11     1266.78     39.20 o 
   5   1   6      787.04      748.57     31.71 o 
   6   1   6      890.94      913.10     44.15 o 
   7   1   6       40.37       33.67     13.71 o 
   8   1   6     1042.97     1028.81     45.32 o 
   9   1   6      287.64      364.87     37.04 o 
  10   1   6       24.43        2.83     25.14 o 
  11   1   6      380.92      453.67     43.74 o 
 -12   2   6      556.04      610.85     45.33 o 
 -11   2   6        1.63        2.27     25.17 o 
 -10   2   6       15.83       -6.42     20.92 o 
  -9   2   6     1959.71     2066.89     66.98 o 
  -8   2   6      162.22      165.97     24.92 o 
  -7   2   6     2009.56     2084.06     47.23 o 
  -6   2   6     7041.57     7164.30    115.66 o 
  -5   2   6     1217.18     1226.89     32.73 o 
  -4   2   6      281.90      503.48     11.26 o 
  -3   2   6     4403.08     4873.73     65.39 o 
  -2   2   6      280.61      276.97     20.74 o 
  -1   2   6     2053.67     2097.33     63.47 o 
   0   2   6     2874.38     2987.23     77.98 o 
   1   2   6     1556.77     1715.78     88.31 o 
   2   2   6     3130.41     3399.87     71.61 o 
   3   2   6     1451.37     1446.88     40.01 o 
   4   2   6     2379.41     2285.53     57.78 o 
   5   2   6      128.95       60.80     11.67 o 
   6   2   6      883.47     1037.72     50.96 o 
   7   2   6      890.56     1052.02     32.72 o 
   8   2   6      107.38      135.55     24.70 o 
   9   2   6      380.96      350.60     30.73 o 
  10   2   6      573.52      548.45     39.00 o 
  11   2   6      108.51      115.85     34.17 o 
 -12   3   6      100.69       82.67     69.32 o 
 -11   3   6      161.17      186.48     32.93 o 
 -10   3   6       23.19       10.06     21.90 o 
  -9   3   6       31.31       21.76     19.31 o 
  -8   3   6     1140.84     1230.93     52.31 o 
  -7   3   6     2867.16     3139.62     62.60 o 
  -6   3   6     1998.51     2081.55     59.35 o 
  -5   3   6     1372.32     1462.09     25.54 o 
  -4   3   6     2586.29     2412.53     36.99 o 
  -3   3   6     6978.72     7311.98     83.35 o 
  -2   3   6     3088.59     3478.37     47.36 o 
  -1   3   6       84.19       88.03      7.71 o 
   0   3   6    12423.59    13029.30    231.94 o 
   1   3   6     9934.94    10334.17    187.62 o 
   2   3   6     1185.94     1224.20     33.93 o 
   3   3   6     7274.16     7516.84    161.22 o 
   4   3   6      656.62      674.27     51.01 o 
   5   3   6     1647.66     1817.01     41.19 o 
   6   3   6     2846.57     2992.64     60.35 o 
   7   3   6      162.96      164.00     22.45 o 
   8   3   6      540.91      530.55     66.00 o 
   9   3   6        3.62      -12.40     22.16 o 
  10   3   6       12.26        0.36     24.09 o 
 -12   4   6       37.48       59.75     31.22 o 
 -11   4   6        2.85        6.46     26.01 o 
 -10   4   6      320.80      369.96     35.47 o 
  -9   4   6      221.94      250.49     47.80 o 
  -8   4   6       22.39       21.24     17.95 o 
  -7   4   6     2089.54     2283.76     50.81 o 
  -6   4   6      846.74      950.58     31.87 o 
  -5   4   6     1319.35     1144.94     22.10 o 
  -4   4   6      610.15      533.06     14.09 o 
  -3   4   6     8881.93     9799.54    123.90 o 
  -2   4   6    10169.62    10683.46    146.49 o 
  -1   4   6     1622.29     1276.02     25.87 o 
   0   4   6     1182.54     1165.99     24.35 o 
   1   4   6     5199.89     5128.77    136.25 o 
   2   4   6     6886.01     6583.24    252.65 o 
   3   4   6      201.60      228.96     29.42 o 
   4   4   6     3689.64     3598.53     64.85 o 
   5   4   6     1287.71     1322.56     33.94 o 
   6   4   6       47.32       23.88     12.11 o 
   7   4   6     1061.85      937.98     31.74 o 
   8   4   6      424.99      372.94     29.21 o 
   9   4   6        3.46       17.81     22.75 o 
  10   4   6      133.83      170.53     31.71 o 
 -12   5   6       41.80       28.76     30.45 o 
 -11   5   6       32.80       20.24     26.89 o 
 -10   5   6      138.14      142.71     29.48 o 
  -9   5   6      585.34      557.04     35.66 o 
  -8   5   6      909.49      894.96     33.95 o 
  -7   5   6      262.16      253.18     18.76 o 
  -6   5   6     2391.17     2603.18     43.48 o 
  -5   5   6      468.14      407.73     14.36 o 
  -4   5   6      131.41      185.29      8.88 o 
  -3   5   6     3398.67     3650.44     46.29 o 
  -2   5   6     3065.94     3518.86     57.67 o 
  -1   5   6        1.22        3.35      5.18 o 
   0   5   6        3.28       -0.69      4.68 o 
   1   5   6     9135.33     9953.51    177.22 o 
   2   5   6     1128.19     1361.42     35.75 o 
   3   5   6       38.70       54.05      9.39 o 
   4   5   6      562.09      441.77     18.75 o 
   5   5   6     1621.79     1547.06     37.54 o 
   6   5   6      151.65      145.29     23.66 o 
   7   5   6       56.08       60.91     15.05 o 
   8   5   6       36.13       21.88     20.06 o 
   9   5   6       58.47       45.31     24.84 o 
  10   5   6        2.23        9.06     26.15 o 
 -11   6   6        5.90       16.64     33.94 o 
 -10   6   6      327.99      339.87     38.59 o 
  -9   6   6      378.24      412.59     32.85 o 
  -8   6   6      616.23      652.33     27.66 o 
  -7   6   6      737.42      801.60     28.43 o 
  -6   6   6      531.31      468.28     18.44 o 
  -5   6   6     1712.31     1799.63     28.10 o 
  -4   6   6      463.07      598.46     28.44 o 
  -3   6   6     3563.55     4224.77     52.89 o 
  -2   6   6      288.87      378.72     11.76 o 
  -1   6   6     1024.38      840.52     33.53 o 
   0   6   6     1016.80     1129.41     30.02 o 
   1   6   6        9.50       11.82      6.74 o 
   2   6   6       73.77      123.60     20.96 o 
   3   6   6     2988.66     3329.59     59.65 o 
   4   6   6        8.23       -2.59      8.62 o 
   5   6   6      284.95      271.35     19.91 o 
   6   6   6      155.54      168.92     29.46 o 
   7   6   6       10.67       16.40     13.30 o 
   8   6   6       20.64        6.60     20.18 o 
   9   6   6        2.39       -1.31     22.98 o 
  10   6   6       39.63       63.19     29.51 o 
 -11   7   6       22.94       26.99     29.01 o 
 -10   7   6        7.99       -8.51     24.06 o 
  -9   7   6      797.01      769.37     45.60 o 
  -8   7   6       64.80       78.96     16.83 o 
  -7   7   6       95.14       67.12     14.77 o 
  -6   7   6       45.94       31.46      9.50 o 
  -5   7   6     1418.31     1593.05     36.65 o 
  -4   7   6      192.72      154.95     10.22 o 
  -3   7   6        0.54       -1.33      5.00 o 
  -2   7   6     2438.73     2656.21     42.34 o 
  -1   7   6      229.42      182.62     14.34 o 
   0   7   6     1677.17     1855.47     34.41 o 
   1   7   6     2291.24     2519.64     45.38 o 
   2   7   6       17.29        6.53      7.73 o 
   3   7   6     2020.89     1774.39    106.75 o 
   4   7   6       41.79       34.67     10.69 o 
   5   7   6       76.70       58.78     12.12 o 
   6   7   6      114.16      116.73     16.37 o 
   7   7   6      265.57      244.46     37.03 o 
   8   7   6        5.78       13.23     20.78 o 
   9   7   6       31.74       16.59     24.10 o 
  10   7   6        1.71       -3.93     26.87 o 
 -11   8   6        4.16       29.17     44.19 o 
 -10   8   6       48.29       25.13     37.69 o 
  -9   8   6        5.74       -7.67     16.26 o 
  -8   8   6       91.34      107.03     18.75 o 
  -7   8   6       59.45       25.81     15.31 o 
  -6   8   6     1888.78     1849.41     36.13 o 
  -5   8   6       21.82       17.67      7.11 o 
  -4   8   6        7.99        4.94      6.20 o 
  -3   8   6      628.33      715.68     18.84 o 
  -2   8   6       24.49       36.31     10.28 o 
  -1   8   6      172.10      111.70     11.73 o 
   0   8   6      234.82      310.61     18.40 o 
   1   8   6     1600.79     1643.34     33.03 o 
   2   8   6      267.08      202.40     12.58 o 
   3   8   6     2587.61     2578.13     61.19 o 
   4   8   6      170.23      179.15     21.92 o 
   5   8   6       14.53        3.65     11.26 o 
   6   8   6        1.59      -11.72     11.72 o 
   7   8   6      200.89      252.05     28.62 o 
   8   8   6        8.26        3.99     23.54 o 
   9   8   6       97.88      120.04     29.51 o 
  10   8   6       33.22       45.96     29.84 o 
 -11   9   6       64.55       56.61     44.70 o 
 -10   9   6      210.97      251.50     52.35 o 
  -9   9   6      102.03      118.32     25.81 o 
  -8   9   6      432.80      389.57     29.55 o 
  -7   9   6      567.14      537.71     47.12 o 
  -6   9   6      534.69      509.75     24.18 o 
  -5   9   6       53.26       40.50      9.21 o 
  -4   9   6      277.40      267.36     15.86 o 
  -3   9   6     1153.77     1171.13     25.34 o 
  -2   9   6      186.29      177.16     13.29 o 
  -1   9   6     1473.99     1480.99     53.11 o 
   0   9   6      542.00      647.96     21.83 o 
   1   9   6        7.68       15.12     10.84 o 
   2   9   6      704.10      753.10     21.73 o 
   3   9   6       12.32       37.30     10.92 o 
   4   9   6       98.00      162.26     21.75 o 
   5   9   6      926.28      755.47     26.41 o 
   6   9   6      145.22       78.72     16.13 o 
   7   9   6       10.57      -14.41     14.41 o 
   8   9   6       90.63      133.59     27.98 o 
   9   9   6       79.24       77.27     33.32 o 
 -11  10   6       52.79       37.33     47.37 o 
 -10  10   6      272.11      375.91     61.74 o 
  -9  10   6        8.15        9.07     21.88 o 
  -8  10   6        0.31      -14.24     19.64 o 
  -7  10   6     1534.07     1409.53     50.00 o 
  -6  10   6      160.28      150.83     17.07 o 
  -5  10   6       72.13       97.17     13.16 o 
  -4  10   6     1439.84     1334.80     28.16 o 
  -3  10   6       95.33      121.11     17.46 o 
  -2  10   6     1183.86     1279.92     31.61 o 
  -1  10   6     6981.83     6904.65    128.13 o 
   0  10   6      420.21      355.84     17.00 o 
   1  10   6      408.41      381.75     22.35 o 
   2  10   6     1673.78     1865.32     50.78 o 
   3  10   6        4.64       -0.25     12.36 o 
   4  10   6     1192.52     1144.40     39.84 o 
   5  10   6     1745.89     1734.61     83.40 o 
   6  10   6       89.04      118.85     32.71 o 
   7  10   6      597.72      665.83     34.77 o 
   8  10   6      377.75      454.33     47.08 o 
   9  10   6       31.45       -0.43     39.35 o 
 -10  11   6        0.82        3.61     40.29 o 
  -9  11   6       78.51      126.91     27.52 o 
  -8  11   6      209.12      255.92     31.08 o 
  -7  11   6      401.79      401.62     28.72 o 
  -6  11   6      990.86      944.48     30.65 o 
  -5  11   6       27.63       22.92      9.70 o 
  -4  11   6       10.14       -5.22      8.23 o 
  -3  11   6     2037.28     2040.01     43.77 o 
  -2  11   6     2221.75     2198.15     56.41 o 
  -1  11   6      832.30      863.60     43.31 o 
   0  11   6     1084.28     1132.71     30.51 o 
   1  11   6       55.20       31.07     10.71 o 
   2  11   6      121.34       84.25     16.31 o 
   3  11   6     1415.20     1379.75     55.13 o 
   4  11   6      391.76      346.95     23.83 o 
   5  11   6       79.84       94.86     20.12 o 
   6  11   6     1792.26     1847.88     57.01 o 
   7  11   6        0.96      -18.03     25.85 o 
   8  11   6       88.36      108.74     39.86 o 
   9  11   6        2.99       -7.15     40.87 o 
 -10  12   6      420.79      457.65     58.92 o 
  -9  12   6      608.90      592.85     38.62 o 
  -8  12   6       69.09       65.83     23.25 o 
  -7  12   6     1452.90     1550.81     54.17 o 
  -6  12   6     1597.60     1631.94     42.44 o 
  -5  12   6       10.74       -3.76     11.59 o 
  -4  12   6      164.88      199.88     20.98 o 
  -3  12   6      945.61     1038.03     25.90 o 
  -2  12   6        1.78        4.40     10.01 o 
  -1  12   6     3398.20     3539.17    153.99 o 
   0  12   6     1357.01     1541.51     37.19 o 
   1  12   6       97.02       61.85     12.83 o 
   2  12   6      522.78      464.97     34.77 o 
   3  12   6       44.10       18.99     18.63 o 
   4  12   6       16.61       27.99     14.91 o 
   5  12   6      444.28      401.87     26.63 o 
   6  12   6       27.61       18.85     18.69 o 
   7  12   6      328.36      340.52     30.69 o 
   8  12   6       14.39      -32.64     35.02 o 
   9  12   6      133.51      173.37     52.28 o 
 -10  13   6       17.40       -0.14     45.27 o 
  -9  13   6      139.58      158.55     31.53 o 
  -8  13   6      846.72      952.14     45.23 o 
  -7  13   6        9.35      -10.08     19.22 o 
  -6  13   6      889.60      867.48     38.44 o 
  -5  13   6     1352.96     1232.69     83.13 o 
  -4  13   6      303.09      283.21     15.38 o 
  -3  13   6     1437.65     1281.43     33.25 o 
  -2  13   6     2957.10     2829.98     57.01 o 
  -1  13   6       26.34       20.05     11.16 o 
   0  13   6      760.14      698.69     28.64 o 
   1  13   6      166.99      135.48     15.93 o 
   2  13   6      188.10      183.22     30.18 o 
   3  13   6     1386.32     1520.38     48.35 o 
   4  13   6        8.60       -4.85     14.61 o 
   5  13   6      102.31       63.32     20.13 o 
   6  13   6     1291.32     1189.25     46.67 o 
   7  13   6       64.08       15.20     22.12 o 
   8  13   6       66.73       74.52     45.56 o 
  -9  14   6       84.35       76.05     48.60 o 
  -8  14   6      177.16      217.48     33.08 o 
  -6  14   6      280.23      277.18     39.07 o 
  -5  14   6      326.70      373.27     22.17 o 
  -4  14   6     1876.05     1867.42     38.42 o 
  -3  14   6        6.57       12.41     10.63 o 
  -2  14   6     3806.26     4087.32     75.78 o 
  -1  14   6     3635.97     3735.84     70.36 o 
   0  14   6        3.61        0.29     11.61 o 
   1  14   6     2236.43     2415.19     52.35 o 
   2  14   6     1579.74     1858.26     54.86 o 
   3  14   6      364.92      382.94     37.73 o 
   5  14   6      935.81      950.10     40.56 o 
   6  14   6        4.54       41.83     21.82 o 
   7  14   6      733.71      804.03     56.97 o 
  -9  15   6        2.48       -3.36     28.48 o 
  -8  15   6      165.65       77.74     86.47 o 
  -7  15   6       19.94       31.34     23.35 o 
  -6  15   6      115.47      126.18     19.50 o 
  -5  15   6     2489.54     2566.53     58.15 o 
  -4  15   6      127.21      133.63     16.47 o 
  -3  15   6      761.36      860.96     25.37 o 
  -2  15   6     1191.78     1198.12     35.04 o 
  -1  15   6        1.71      -11.52     11.52 o 
   0  15   6      912.97      950.45     30.58 o 
   1  15   6     1163.20     1277.81     45.02 o 
   2  15   6      660.35      557.77     30.91 o 
   3  15   6     1447.11     1461.91     70.84 o 
   4  15   6      247.51      191.57     36.68 o 
   5  15   6      212.98      145.79     36.10 o 
   6  15   6      612.93      594.41     50.83 o 
   7  15   6       11.26       -1.81     33.14 o 
  -8  16   6        9.86       15.81     33.87 o 
  -7  16   6      458.72      500.11     49.53 o 
  -6  16   6      822.24      928.00     41.20 o 
  -5  16   6       48.52       59.28     21.32 o 
  -4  16   6     1211.91     1315.21     37.41 o 
  -3  16   6      239.35      274.12     24.39 o 
  -2  16   6       17.79       18.04     13.34 o 
  -1  16   6      211.60      255.22     25.90 o 
   0  16   6      778.84      713.52     33.85 o 
   1  16   6      954.00      823.62     53.47 o 
   2  16   6      334.00      310.86     29.79 o 
   3  16   6       19.51        5.70     24.55 o 
   4  16   6      494.78      524.95     45.71 o 
   5  16   6       11.94       -0.65     28.38 o 
   6  16   6       16.11       -1.37     31.92 o 
   7  16   6      174.68      137.99     40.00 o 
  -7  17   6       17.20       17.98     34.73 o 
  -6  17   6      287.77      351.81     41.45 o 
  -5  17   6      845.19      937.75     41.89 o 
  -4  17   6       10.15       -8.78     15.35 o 
  -3  17   6      100.91      122.63     21.51 o 
  -2  17   6      487.03      432.25     23.00 o 
  -1  17   6       95.80      129.97     22.17 o 
   0  17   6      167.57      194.75     25.01 o 
   1  17   6      553.03      499.88     30.64 o 
   2  17   6      396.05      398.40     28.71 o 
   3  17   6      570.36      559.25     45.92 o 
   4  17   6      358.90      320.24     39.06 o 
   5  17   6      424.64      508.63     47.66 o 
   6  17   6      162.97      151.42     40.65 o 
  -7  18   6      180.76      181.67     47.80 o 
  -6  18   6       96.13       79.04     26.04 o 
  -5  18   6      672.04      831.78     41.15 o 
  -4  18   6      618.16      650.15     31.11 o 
  -3  18   6       83.89       72.16     18.12 o 
  -2  18   6      139.71      187.11     21.36 o 
  -1  18   6        3.64      -17.51     17.51 o 
   0  18   6       17.74       -0.92     18.67 o 
   1  18   6      644.74      630.25     34.49 o 
   2  18   6      683.32      638.70     35.46 o 
   3  18   6       23.16       -2.24     27.01 o 
   4  18   6      304.18      357.50     47.87 o 
   5  18   6      176.77       14.51     30.25 o 
  -6  19   6       48.33       32.84     27.06 o 
  -5  19   6        2.37       14.10     24.58 o 
  -4  19   6       18.85       30.07     18.77 o 
  -3  19   6      201.87      213.44     35.33 o 
  -2  19   6       37.43       32.62     17.63 o 
  -1  19   6       58.63       45.91     22.32 o 
   0  19   6      174.60      163.78     25.90 o 
   1  19   6       15.59        2.20     19.47 o 
   2  19   6        1.17       10.41     21.63 o 
   3  19   6      277.39      326.74     48.16 o 
   4  19   6      135.36      179.58     40.44 o 
  -4  20   6       56.52       42.91     26.23 o 
  -3  20   6       66.48       62.08     20.75 o 
  -2  20   6        2.77       13.10     18.16 o 
  -1  20   6       28.23       37.10     19.25 o 
   0  20   6       44.59       33.74     21.70 o 
   1  20   6       38.61       50.25     22.48 o 
   2  20   6      153.72      177.43     29.81 o 
   3  20   6       46.29       42.02     33.50 o 
  -2  21   6      117.66      104.00     29.42 o 
  -1  21   6        0.63      -18.55     22.12 o 
   0  21   6       61.68       56.95     24.81 o 
   1  21   6       26.85       -0.37     23.61 o 
 -12   1   7        7.62       -3.59     29.49 o 
 -11   1   7      348.04      380.40     42.22 o 
 -10   1   7      110.04       72.36     29.97 o 
  -9   1   7       24.62       24.89     20.73 o 
  -8   1   7        0.48        6.97     21.52 o 
  -7   1   7      209.97      188.88     25.00 o 
  -6   1   7       59.00       94.09     15.32 o 
  -5   1   7      929.11      819.01     17.04 o 
  -4   1   7      894.18      845.64     42.88 o 
  -3   1   7      455.36      405.67     17.26 o 
  -2   1   7       91.11      173.13     13.83 o 
  -1   1   7      883.37      694.75     23.19 o 
   0   1   7      313.41      301.31     53.11 o 
   1   1   7      144.40      176.47     13.10 o 
   2   1   7      139.49      110.12     20.07 o 
   3   1   7      140.16       87.92     13.34 o 
   4   1   7      233.76      232.30     20.25 o 
   5   1   7       42.75       45.75     15.47 o 
   6   1   7      358.08      310.36     36.00 o 
   7   1   7        0.40       -1.14     13.12 o 
   8   1   7      178.71      232.63     29.89 o 
   9   1   7        0.82      -10.59     21.96 o 
  10   1   7      157.30      156.75     32.48 o 
 -12   2   7        7.19       -3.42     28.86 o 
 -11   2   7       28.46       28.44     26.88 o 
 -10   2   7      981.45     1165.23    116.33 o 
  -9   2   7       59.10       49.23     22.37 o 
  -8   2   7      289.52      267.56     27.05 o 
  -7   2   7        4.15        9.99     11.35 o 
  -6   2   7      462.39      484.74     20.21 o 
  -5   2   7      124.78       84.68      6.95 o 
  -4   2   7      928.06     1027.47     17.79 o 
  -3   2   7      248.88      206.60      9.01 o 
  -2   2   7     6465.90     7723.22    203.70 o 
  -1   2   7      852.26      593.33     31.55 o 
   0   2   7     8816.37     9851.47    179.88 o 
   1   2   7      134.10       90.40     13.68 o 
   2   2   7      103.73      125.22     18.67 o 
   3   2   7       53.74       45.56     11.93 o 
   4   2   7      592.57      656.03     80.91 o 
   5   2   7      586.67      592.57     36.68 o 
   6   2   7     2864.99     2917.44     59.95 o 
   7   2   7      123.51       69.65     15.58 o 
   8   2   7      145.58      183.90     27.72 o 
   9   2   7      135.43      101.14     27.39 o 
  10   2   7       79.02       43.04     28.18 o 
 -12   3   7       55.15       25.90     30.61 o 
 -11   3   7      181.14      129.00     30.99 o 
 -10   3   7      153.67      168.83     29.77 o 
  -9   3   7       81.58       45.74     21.62 o 
  -8   3   7      630.63      710.57     28.31 o 
  -7   3   7     2255.67     2418.66     52.66 o 
  -6   3   7     2070.56     2111.31     59.95 o 
  -5   3   7     1465.18     1738.74     37.17 o 
  -4   3   7      125.86       60.17      6.00 o 
  -3   3   7     4321.37     4313.96    104.98 o 
  -2   3   7       89.11      154.62      7.28 o 
  -1   3   7     8582.73     8677.92    160.45 o 
   0   3   7     2227.86     2080.37    101.13 o 
   1   3   7      457.20      620.27     82.35 o 
   2   3   7     7578.67     7714.94    146.79 o 
   3   3   7     3584.93     3424.25     76.34 o 
   4   3   7     3366.83     3128.09     59.30 o 
   5   3   7     1127.25     1178.91     32.48 o 
   6   3   7      361.17      343.57     19.96 o 
   7   3   7       63.94       41.83     14.37 o 
   8   3   7      505.50      489.70     37.58 o 
   9   3   7       46.82       36.21     35.45 o 
  10   3   7        9.33       20.53     26.57 o 
 -12   4   7        6.16      -30.18     30.18 o 
 -11   4   7        5.84        9.03     26.14 o 
 -10   4   7     2121.64     2099.69     72.28 o 
  -9   4   7       17.75        3.38     23.36 o 
  -8   4   7       65.08       33.47     14.92 o 
  -7   4   7      179.11      186.44     18.35 o 
  -6   4   7       99.08      146.91     27.65 o 
  -5   4   7       19.91       33.92     10.68 o 
  -4   4   7     1638.93     1490.49     31.36 o 
  -3   4   7       21.56       19.56      5.55 o 
  -2   4   7     5868.20     7148.72     91.63 o 
  -1   4   7      426.30      458.16     26.81 o 
   0   4   7     1498.48     1594.01     31.60 o 
   1   4   7     3277.36     3330.92     57.08 o 
   2   4   7        4.30       13.05      7.31 o 
   3   4   7     4602.76     4797.25     80.60 o 
   4   4   7      763.89      726.27     23.91 o 
   5   4   7        7.91       11.71     10.83 o 
   6   4   7     1239.87     1163.61     34.25 o 
   7   4   7      714.96      653.38     27.03 o 
   8   4   7      104.73       88.59     24.40 o 
   9   4   7      746.40      793.16     43.12 o 
  10   4   7      229.17      248.91     37.93 o 
 -12   5   7      163.27      184.81     40.67 o 
 -11   5   7      550.77      503.05     40.97 o 
 -10   5   7       32.80       16.98     30.22 o 
  -9   5   7        4.81      -11.81     20.37 o 
  -8   5   7      548.26      605.41     47.22 o 
  -7   5   7       73.90       60.18     14.14 o 
  -6   5   7      517.46      468.06     21.44 o 
  -5   5   7     3369.91     3571.72     53.21 o 
  -4   5   7     2150.12     2066.24     34.32 o 
  -3   5   7       33.62       27.45      7.37 o 
  -2   5   7      235.12      300.09     12.80 o 
  -1   5   7     4756.18     5027.06     90.44 o 
   0   5   7      182.84      174.58     10.15 o 
   1   5   7      451.94      382.33     14.48 o 
   2   5   7    11023.19    11107.24    165.44 o 
   3   5   7     3226.52     3431.92     61.80 o 
   4   5   7      664.67      675.39     23.26 o 
   5   5   7     1076.30      959.29     29.38 o 
   6   5   7       18.54       16.56     12.33 o 
   7   5   7     1287.25     1372.51     39.15 o 
   8   5   7     1747.73     1844.29     82.42 o 
   9   5   7      140.42      141.01     34.48 o 
  10   5   7      206.34      216.65     42.86 o 
 -11   6   7      287.62      362.76    121.49 o 
 -10   6   7     1398.46     1541.97     61.20 o 
  -9   6   7       45.54       38.26     18.81 o 
  -8   6   7        9.48        8.45     13.98 o 
  -7   6   7     1519.14     1380.97     38.07 o 
  -6   6   7      108.86       86.17     11.13 o 
  -5   6   7     2072.45     2117.88     32.30 o 
  -4   6   7     2583.57     2815.30     46.43 o 
  -3   6   7     2502.21     2480.75     45.23 o 
  -2   6   7     1916.73     1760.23     34.36 o 
  -1   6   7     3080.54     2984.44     51.13 o 
   0   6   7      764.03      738.93     22.12 o 
   1   6   7     2781.82     2875.71     60.87 o 
   2   6   7      572.47      609.88     36.68 o 
   3   6   7     1599.93      831.03     40.94 o 
   4   6   7     3244.18     3206.57     73.61 o 
   5   6   7       13.99       11.76     11.12 o 
   6   6   7     1412.79     1409.60     40.31 o 
   7   6   7     2211.19     2335.11     54.47 o 
   8   6   7        0.23        7.66     20.83 o 
   9   6   7      599.01      615.15     55.42 o 
  10   6   7      449.28      530.81     40.36 o 
 -11   7   7      270.60      264.07     44.66 o 
 -10   7   7       12.90        8.10     25.39 o 
  -9   7   7     2575.08     2591.22     61.77 o 
  -8   7   7       15.47       24.38     14.69 o 
  -7   7   7     2680.22     2856.41     60.46 o 
  -6   7   7     2036.92     2078.27     38.78 o 
  -5   7   7     2011.26     2133.38     32.73 o 
  -4   7   7     1516.77     1395.26     24.16 o 
  -3   7   7     7772.44     7704.10    114.49 o 
  -2   7   7       59.48       23.62      7.06 o 
  -1   7   7    10188.34    10643.29    156.58 o 
   0   7   7     4799.85     4583.81     73.79 o 
   1   7   7        4.79       27.07      7.71 o 
   2   7   7     1207.03     1123.92     27.72 o 
   3   7   7     4094.89     3899.37     84.98 o 
   4   7   7      511.66      442.74     19.76 o 
   5   7   7     2699.64     2584.37     54.36 o 
   6   7   7      349.34      390.76     25.66 o 
   7   7   7      226.99      242.48     53.22 o 
   8   7   7     2435.29     2375.48    103.69 o 
   9   7   7      598.08      562.11     53.69 o 
  10   7   7       27.12       32.69     30.50 o 
 -11   8   7      403.05      496.71     60.00 o 
 -10   8   7      330.07      382.19     60.15 o 
  -9   8   7       24.83       12.92     20.52 o 
  -8   8   7     2798.50     2800.65     77.27 o 
  -7   8   7      359.31      392.03     36.22 o 
  -6   8   7      186.23      181.19     17.22 o 
  -5   8   7     1678.97     1653.10     30.55 o 
  -4   8   7     3947.89     3587.07     48.18 o 
  -3   8   7     1224.69     1142.98     28.60 o 
  -2   8   7     8102.78     8006.69    123.16 o 
  -1   8   7     2386.67     2341.24     56.78 o 
   0   8   7      101.41       92.65     14.57 o 
   1   8   7      791.22      643.06     19.30 o 
   2   8   7      727.02      594.70     20.01 o 
   3   8   7      131.08      111.57     15.84 o 
   4   8   7     2112.10     2194.57     47.31 o 
   5   8   7        0.65       -1.92     11.47 o 
   6   8   7      359.57      361.19     21.12 o 
   7   8   7     1498.36     1408.43     40.85 o 
   8   8   7       33.41       28.78     23.49 o 
   9   8   7      176.10      244.64     38.85 o 
 -11   9   7      264.42      234.89     58.20 o 
 -10   9   7        0.94       17.62     35.89 o 
  -9   9   7      286.56      287.44     32.58 o 
  -8   9   7      274.31      320.12     31.82 o 
  -7   9   7        3.22       17.13     17.13 o 
  -6   9   7     1167.62     1117.85     32.48 o 
  -5   9   7     1550.73     1582.17     31.49 o 
  -4   9   7       34.86       33.04      8.88 o 
  -3   9   7      743.26      728.78     22.99 o 
  -2   9   7      189.79      171.84     14.67 o 
  -1   9   7     2789.66     2455.63     48.80 o 
   0   9   7     2744.97     2802.62     65.90 o 
   1   9   7       64.31       64.09     15.71 o 
   2   9   7        7.86        6.75     11.62 o 
   3   9   7       90.10       78.87     18.88 o 
   4   9   7      110.64      111.69     24.28 o 
   5   9   7      609.65      663.16     25.52 o 
   6   9   7       24.36       33.47     14.46 o 
   7   9   7     1055.67     1065.98     36.01 o 
   8   9   7      696.19      770.62     41.92 o 
   9   9   7       96.38       71.41     29.19 o 
 -11  10   7      423.60      566.25     76.54 o 
 -10  10   7      553.76      707.05     66.36 o 
  -9  10   7        0.18       22.80     22.30 o 
  -8  10   7     1509.82     1481.87     54.34 o 
  -7  10   7     1015.81     1043.17     74.95 o 
  -6  10   7       42.18       22.93     12.75 o 
  -5  10   7      603.63      648.21     19.85 o 
  -4  10   7     1496.72     1576.29     31.81 o 
  -3  10   7      147.27      145.06     22.61 o 
  -2  10   7     6892.96     7155.66    113.74 o 
  -1  10   7     1484.10     1542.73     36.54 o 
   0  10   7      379.47      418.00     22.94 o 
   1  10   7     1015.63     1123.77     37.60 o 
   2  10   7      156.56       70.45     34.91 o 
   3  10   7      227.78      178.69     20.54 o 
   4  10   7      625.58      477.87     27.08 o 
   5  10   7      187.26      152.35     23.00 o 
   6  10   7      436.23      518.41     30.61 o 
   7  10   7      748.01      710.23     54.55 o 
   8  10   7       56.88       76.83     37.76 o 
   9  10   7      131.53      109.18     46.79 o 
 -10  11   7      172.11      243.39     36.22 o 
  -9  11   7      384.31      423.86     35.59 o 
  -8  11   7       56.89       23.05     21.39 o 
  -7  11   7      194.83      318.29     29.08 o 
  -6  11   7      899.03     1039.92     39.62 o 
  -5  11   7        2.66        5.88     11.83 o 
  -4  11   7      399.45      408.84     16.81 o 
  -3  11   7     4761.75     4892.72     72.79 o 
  -2  11   7       34.54       32.10     10.32 o 
  -1  11   7     5672.33     5973.78     99.25 o 
   0  11   7     2151.64     2381.88     49.55 o 
   1  11   7      459.95      452.61     26.54 o 
   2  11   7     1819.58     1847.68     52.82 o 
   3  11   7     1068.29     1122.22     40.13 o 
   4  11   7       68.86       58.27     16.90 o 
   5  11   7      177.67      181.68     24.18 o 
   6  11   7     1323.46     1259.65     71.20 o 
   7  11   7       40.26        1.58     20.04 o 
   8  11   7      469.63      538.81     53.43 o 
   9  11   7      257.07      331.29     60.15 o 
 -10  12   7       87.86      157.16     32.99 o 
  -9  12   7       15.76       36.99     25.70 o 
  -8  12   7       96.65      146.97     26.94 o 
  -7  12   7        1.98       11.66     20.51 o 
  -6  12   7       51.28       57.69     16.56 o 
  -5  12   7      209.96      208.72     19.63 o 
  -4  12   7       15.98       15.39     12.79 o 
  -3  12   7       57.20       59.19     13.00 o 
  -2  12   7     2949.79     2897.51     70.82 o 
  -1  12   7        1.02       -3.63     12.62 o 
   0  12   7        0.70      -10.35     10.35 o 
   1  12   7      146.87       82.65     16.66 o 
   2  12   7      130.29      116.11     19.13 o 
   3  12   7        2.81      -14.38     14.38 o 
   5  12   7      102.28       80.92     20.35 o 
   6  12   7       55.92       22.86     19.00 o 
   7  12   7      136.70      100.30     24.92 o 
   8  12   7       12.10       10.25     37.04 o 
  -9  13   7        8.79       -5.27     25.35 o 
  -8  13   7       52.75       44.70     24.89 o 
  -7  13   7       19.55       -2.83     21.41 o 
  -6  13   7       38.91        9.89     15.11 o 
  -5  13   7        0.07      -11.48     13.36 o 
  -4  13   7       13.23       23.95     10.51 o 
  -3  13   7       18.99        1.27      9.91 o 
  -2  13   7        3.35       -2.30     10.88 o 
  -1  13   7        6.85       14.41     14.20 o 
   0  13   7       23.39       44.15     13.20 o 
   1  13   7      625.98      628.40     30.25 o 
   2  13   7      377.40      375.24     40.80 o 
   3  13   7       16.34       32.47     17.17 o 
   4  13   7       46.86       24.09     17.02 o 
   5  13   7        0.89       13.40     18.48 o 
   6  13   7        0.70       12.46     20.03 o 
   7  13   7      127.65       87.81     25.46 o 
   8  13   7      103.73       71.87     29.21 o 
  -9  14   7       84.92      108.22     40.62 o 
  -8  14   7       18.96       34.21     26.67 o 
  -7  14   7        3.92       21.69     22.57 o 
  -6  14   7       92.73      101.81     19.66 o 
  -5  14   7       85.49       71.34     35.23 o 
  -4  14   7        0.63        0.15     11.09 o 
  -3  14   7       83.45       78.01     12.94 o 
  -2  14   7       16.65       10.98     12.60 o 
  -1  14   7      285.62      217.65     20.18 o 
   0  14   7       66.83       28.68     13.21 o 
   1  14   7       22.37       21.03     17.36 o 
   2  14   7       76.15       62.45     18.96 o 
   3  14   7      465.47      533.72     46.32 o 
   4  14   7        0.47       -0.57     17.48 o 
   5  14   7       55.14       32.33     20.58 o 
   6  14   7       19.29       18.50     21.84 o 
   7  14   7       72.54       62.37     26.57 o 
  -9  15   7       78.99       83.18     42.75 o 
  -8  15   7        1.49       12.18     26.07 o 
  -7  15   7      145.36      164.52     98.60 o 
  -6  15   7       23.02       21.60     17.15 o 
  -5  15   7        9.18        2.42     15.77 o 
  -4  15   7      396.25      445.56     20.08 o 
  -3  15   7      143.16      166.15     16.39 o 
  -2  15   7       38.91       27.95     13.59 o 
  -1  15   7      239.64      287.22     19.32 o 
   0  15   7      141.35      151.92     18.44 o 
   1  15   7        1.66      -11.57     13.23 o 
   2  15   7       55.46       43.10     18.70 o 
   3  15   7       77.87       86.88     20.95 o 
   4  15   7      191.90      261.25     39.86 o 
   5  15   7        3.80      -21.95     25.42 o 
   6  15   7      102.35       50.83     32.49 o 
   7  15   7       93.81       37.11     35.02 o 
  -8  16   7      196.53       24.19     36.75 o 
  -7  16   7       13.31        1.30     30.90 o 
  -6  16   7        0.18      -21.48     21.48 o 
  -5  16   7       68.78       22.66     38.38 o 
  -4  16   7      492.46      434.45     29.43 o 
  -3  16   7       16.90       13.53     12.99 o 
  -2  16   7       10.32       -2.67     15.70 o 
  -1  16   7        0.38        5.00     15.48 o 
   0  16   7      116.17      136.82     38.78 o 
   1  16   7      113.85      107.77     21.96 o 
   2  16   7      242.59      239.80     39.93 o 
   3  16   7      185.82      232.07     39.50 o 
   4  16   7      266.36      279.01     43.40 o 
   5  16   7        2.03      -12.78     28.45 o 
   6  16   7       61.33       51.19     36.25 o 
  -7  17   7        0.67      -33.22     33.22 o 
  -6  17   7      764.23      778.04     40.33 o 
  -5  17   7        8.77        4.01     21.39 o 
  -4  17   7       12.11        8.39     15.29 o 
  -3  17   7     1253.02     1308.44     51.34 o 
  -2  17   7       26.31       11.40     14.63 o 
  -1  17   7        1.63       14.11     16.69 o 
   0  17   7     1066.70     1166.99     45.29 o 
   1  17   7        0.17        6.58     18.69 o 
   2  17   7      800.80      829.08     54.88 o 
   3  17   7      329.40      327.10     40.51 o 
   4  17   7       10.61       -8.52     28.16 o 
   5  17   7      119.31       16.17     29.03 o 
   6  17   7       17.83       10.69     36.97 o 
  -6  18   7        0.08       28.54     41.63 o 
  -5  18   7      578.72      676.71     37.46 o 
  -4  18   7      364.41      377.58     23.69 o 
  -3  18   7       12.74       10.04     18.77 o 
  -2  18   7       45.95       84.57     18.48 o 
  -1  18   7      533.60      539.78     32.26 o 
   0  18   7       41.86       39.67     20.10 o 
   1  18   7      761.48      811.48     39.61 o 
   2  18   7      120.54      118.49     35.02 o 
   3  18   7      443.53      380.68     43.04 o 
   4  18   7      133.39      107.16     35.60 o 
   5  18   7       43.40        3.39     31.92 o 
  -5  19   7      118.68       50.12     26.21 o 
  -4  19   7       30.21       36.79     24.36 o 
  -3  19   7      349.23      367.01     25.14 o 
  -2  19   7        8.47        5.37     17.29 o 
  -1  19   7       17.03        7.29     20.44 o 
   0  19   7       30.18        4.02     20.54 o 
   1  19   7        1.14      -11.27     20.21 o 
   2  19   7      276.65      275.33     44.19 o 
   3  19   7      226.29      176.47     40.36 o 
   4  19   7      118.20       92.50     35.81 o 
  -4  20   7      310.91      322.47     37.34 o 
  -3  20   7      122.48      159.59     23.30 o 
  -2  20   7      251.56      384.09     29.39 o 
  -1  20   7       52.34       27.23     22.49 o 
   0  20   7       91.14      148.11     39.43 o 
   1  20   7      135.52      152.77     28.40 o 
   2  20   7      174.25      193.15     41.88 o 
  -1  21   7      542.89      537.52     36.54 o 
   0  21   7      159.72      133.98     29.47 o 
 -12   0   8      125.45       33.94     41.81 o 
 -11   0   8      443.72       14.66     34.37 o 
 -10   0   8      113.98       98.42     35.96 o 
  -9   0   8      813.06      870.96     59.86 o 
  -8   0   8     5974.40     6264.41    198.06 o 
  -7   0   8      480.16      517.61     26.48 o 
  -6   0   8     6691.25     6688.76    131.61 o 
  -5   0   8     2063.43     1906.02     47.97 o 
  -4   0   8      704.40      650.31     23.85 o 
  -3   0   8    11087.24    11131.86    198.58 o 
  -2   0   8    22985.92    24975.77    621.63 o 
  -1   0   8      490.73      422.63     27.87 o 
   0   0   8    10055.47    10252.35    266.30 o 
   1   0   8     7748.84     7475.69    201.39 o 
   2   0   8      167.76      270.06     23.68 o 
   3   0   8     1597.79     1667.92     65.20 o 
   4   0   8     9828.07     9677.00    265.43 o 
   5   0   8      415.68      364.21     35.53 o 
   6   0   8       37.27       23.03     23.76 o 
   7   0   8      161.81      191.35     37.62 o 
   8   0   8        9.82       10.04     29.82 o 
   9   0   8      117.83      125.21     39.50 o 
  10   0   8       12.48       -0.87     38.05 o 
 -12   1   8      369.68      428.63     47.84 o 
 -11   1   8       61.76       47.45     26.86 o 
 -10   1   8      713.20      724.84     42.00 o 
  -9   1   8     1900.55     1739.56    169.65 o 
  -8   1   8      331.56      267.96     41.66 o 
  -7   1   8     1563.88     1755.18     50.93 o 
  -6   1   8      341.12      312.85     15.56 o 
  -5   1   8      948.49      980.47     29.87 o 
  -4   1   8    10609.44    11838.62    149.89 o 
  -3   1   8      332.54      440.97     12.88 o 
  -2   1   8       12.46        4.77      8.89 o 
  -1   1   8     8293.34     8769.01    171.60 o 
   0   1   8     4464.03     5376.39    105.77 o 
   1   1   8     7050.85     7793.91    148.06 o 
   2   1   8      663.15      575.01     23.82 o 
   3   1   8     1381.64     1344.56     56.29 o 
   4   1   8    11603.09    11612.48    220.34 o 
   5   1   8     2090.93     2081.95     59.78 o 
   6   1   8      723.51      728.22     35.61 o 
   7   1   8     1859.05     2046.92     50.08 o 
   8   1   8      202.84      254.06     31.83 o 
   9   1   8       10.75        8.89     22.92 o 
  10   1   8      387.34      402.22     36.37 o 
 -12   2   8        3.70        2.48     31.31 o 
 -11   2   8      212.43      226.21     36.27 o 
 -10   2   8      177.09      178.04     37.08 o 
  -9   2   8       17.59       14.49     20.82 o 
  -8   2   8      355.12      356.24     20.86 o 
  -7   2   8      126.23      125.17     21.55 o 
  -6   2   8      950.97      927.05     33.29 o 
  -5   2   8     1098.52     1001.62     32.63 o 
  -4   2   8      320.18      307.52     12.99 o 
  -3   2   8      737.33      872.75     50.36 o 
  -1   2   8        0.82       10.20      7.96 o 
   0   2   8     1181.35     1207.16     33.79 o 
   1   2   8    10076.86    12204.58    222.75 o 
   2   2   8     8158.78     8257.77    157.99 o 
   3   2   8     5813.19     5153.91    107.30 o 
   4   2   8      115.84       85.30     16.03 o 
   5   2   8     1993.98     2060.11     59.20 o 
   6   2   8     1048.65     1148.28     34.52 o 
   7   2   8      161.86      193.51     24.49 o 
   8   2   8     1030.20     1042.74     46.92 o 
   9   2   8      728.56      694.40     41.47 o 
  10   2   8       15.44       -6.80     26.68 o 
 -12   3   8      116.72       78.02     34.01 o 
 -11   3   8        0.82        5.06     27.45 o 
 -10   3   8       92.24      117.43     28.90 o 
  -9   3   8      419.45      374.09     31.42 o 
  -8   3   8      864.86      845.64     30.58 o 
  -7   3   8      660.75      624.72     24.84 o 
  -6   3   8     1160.24     1257.67     54.64 o 
  -5   3   8     1613.13     1548.61     28.41 o 
  -4   3   8      985.13      853.17     26.37 o 
  -3   3   8       62.54      102.25      8.39 o 
  -2   3   8       10.75        8.10      9.19 o 
  -1   3   8     6364.46     6059.64    171.64 o 
   0   3   8     1655.10     1702.84     42.47 o 
   1   3   8       41.79       91.70     12.15 o 
   2   3   8     5157.74     5384.96    135.61 o 
   3   3   8     1945.44     1967.77     91.02 o 
   4   3   8     3319.69     3204.81     83.13 o 
   5   3   8     1655.93     1778.32     42.85 o 
   6   3   8        0.08       -1.42     12.22 o 
   7   3   8      669.57      662.11     27.75 o 
   8   3   8      378.93      342.42     29.57 o 
   9   3   8        0.87       -6.21     23.23 o 
  10   3   8      181.21      232.19     36.95 o 
 -12   4   8       74.43       38.35     32.36 o 
 -11   4   8      613.99      703.69     45.01 o 
 -10   4   8       65.48       36.79     25.33 o 
  -9   4   8      177.89      198.38     30.40 o 
  -8   4   8     1940.90     2134.93     51.48 o 
  -7   4   8     1147.09     1229.39     35.14 o 
  -6   4   8     2357.27     2292.14     49.33 o 
  -5   4   8     6259.93     6926.90     93.38 o 
  -4   4   8       18.04       19.11      6.78 o 
  -3   4   8       47.99       92.85      8.24 o 
  -2   4   8     3398.29     2999.69     66.64 o 
  -1   4   8      789.58      740.24     19.98 o 
   0   4   8     2147.02     2290.58     42.92 o 
   1   4   8     7869.24     8457.18    128.89 o 
   2   4   8        7.26       -1.39      7.36 o 
   3   4   8      216.33      252.40     14.96 o 
   4   4   8       24.23        7.54     10.05 o 
   5   4   8        5.55        8.60     10.91 o 
   6   4   8      555.67      531.35     24.15 o 
   7   4   8      638.53      633.53     27.44 o 
   8   4   8      187.77      230.99     35.96 o 
   9   4   8      243.54      359.12     39.45 o 
  10   4   8        7.27       -9.59     28.12 o 
 -12   5   8       21.39      -44.05     44.05 o 
 -11   5   8      124.81       60.62     30.22 o 
 -10   5   8      452.83      549.20     51.45 o 
  -9   5   8      239.31      224.19     23.42 o 
  -8   5   8        0.47      -13.65     13.65 o 
  -7   5   8      865.45      982.95     31.34 o 
  -6   5   8       12.89        6.25     12.98 o 
  -5   5   8        7.47       20.61      7.66 o 
  -4   5   8      110.71      139.14     11.43 o 
  -3   5   8      812.11      872.75     22.73 o 
  -2   5   8       64.21       58.95      8.94 o 
  -1   5   8     1901.27     1841.51     66.88 o 
   0   5   8        7.32       13.47      6.93 o 
   1   5   8      537.64      591.99     18.97 o 
   2   5   8      453.62      435.47     17.44 o 
   3   5   8      864.20     1008.05     40.11 o 
   4   5   8       78.57       69.03     12.74 o 
   5   5   8      441.08      416.83     21.01 o 
   6   5   8       79.82      119.65     17.11 o 
   7   5   8      134.00      127.72     18.92 o 
   8   5   8      521.68      491.27     33.80 o 
   9   5   8        3.73       -0.23     24.27 o 
  10   5   8      142.45      248.33     55.67 o 
 -11   6   8       16.96       -6.78     27.41 o 
 -10   6   8       14.53        7.72     25.65 o 
  -9   6   8        3.19      -13.29     16.07 o 
  -8   6   8      201.51      138.85     19.76 o 
  -7   6   8       16.17        8.15     12.87 o 
  -6   6   8       11.41        6.35     11.45 o 
  -5   6   8      494.73      632.11     19.43 o 
  -4   6   8      671.09      667.59     17.85 o 
  -3   6   8        7.37       11.14      7.70 o 
  -2   6   8        5.60       15.85      7.27 o 
  -1   6   8      296.22      193.79     17.12 o 
   0   6   8      197.73      223.97     12.47 o 
   1   6   8       72.19       60.47     12.96 o 
   2   6   8        4.70       25.39      9.11 o 
   3   6   8      112.92      191.70     20.04 o 
   4   6   8       62.25       88.03     13.65 o 
   5   6   8     1187.60     1143.74     33.33 o 
   6   6   8      282.54      269.57     19.99 o 
   7   6   8       79.88       61.37     16.92 o 
   8   6   8       26.30       43.54     23.31 o 
   9   6   8      205.67      274.98     57.40 o 
  10   6   8        4.34      -19.96     30.23 o 
 -11   7   8       30.43       10.04     42.17 o 
 -10   7   8       54.59        6.65     25.30 o 
  -9   7   8       41.83       14.80     19.84 o 
  -8   7   8       78.53       35.02     16.13 o 
  -7   7   8       65.88       47.07     14.87 o 
  -6   7   8        3.75        9.68     11.75 o 
  -5   7   8        5.34        1.71      7.77 o 
  -4   7   8        0.32        1.96      7.20 o 
  -3   7   8      209.82      200.94     13.75 o 
  -2   7   8       30.07       27.93      8.78 o 
  -1   7   8      458.23      510.93     24.20 o 
   0   7   8      211.73      216.70     20.64 o 
   1   7   8      165.75      154.40     22.99 o 
   2   7   8       27.01       18.61      8.70 o 
   3   7   8      131.62      166.49     23.58 o 
   4   7   8       13.78        0.46      9.90 o 
   5   7   8       27.02       17.52     12.33 o 
   6   7   8      474.83      408.99     50.56 o 
   7   7   8       24.38       -6.61     15.40 o 
   8   7   8       18.03       42.59     25.85 o 
   9   7   8       35.27        3.31     27.56 o 
 -11   8   8       33.96       18.05     43.97 o 
 -10   8   8       10.95       44.99     39.21 o 
  -9   8   8      163.53      158.44     27.74 o 
  -8   8   8      286.77      342.89     29.25 o 
  -7   8   8      418.87      400.16     27.61 o 
  -6   8   8        1.10        1.08     11.35 o 
  -5   8   8       88.20      173.02     14.50 o 
  -4   8   8     1936.01     1980.48     36.06 o 
  -3   8   8       41.44       45.00     13.21 o 
  -2   8   8      446.55      483.36     52.49 o 
  -1   8   8     1654.60     1676.47     46.39 o 
   0   8   8      362.37      384.48     21.35 o 
   1   8   8      356.24      350.67     15.55 o 
   2   8   8     2113.36     2419.53     48.00 o 
   3   8   8       67.74       63.95     17.29 o 
   4   8   8      638.03      615.30     23.89 o 
   5   8   8      230.01      254.15     19.56 o 
   6   8   8      275.83      221.97     36.08 o 
   7   8   8       41.60       33.97     17.24 o 
   9   8   8       55.58       37.25     27.54 o 
 -11   9   8       45.76       28.81     48.16 o 
 -10   9   8       28.93        9.70     34.23 o 
  -9   9   8      121.25      112.68     26.78 o 
  -8   9   8       11.65       34.99     20.57 o 
  -7   9   8      398.63      358.31     27.52 o 
  -6   9   8       14.56        4.44     12.06 o 
  -5   9   8       33.62       22.72     11.76 o 
  -4   9   8      275.04      267.94     13.97 o 
  -3   9   8       20.97       17.86     10.17 o 
  -2   9   8       31.25       48.23     13.81 o 
  -1   9   8     1576.56     1624.10     92.03 o 
   0   9   8        6.63        6.51     11.66 o 
   1   9   8       18.42       11.55     12.10 o 
   2   9   8       78.08       75.41     16.11 o 
   3   9   8        7.87       21.98     14.48 o 
   4   9   8       45.31       25.21     15.47 o 
   5   9   8      817.19      792.84     35.72 o 
   6   9   8       64.00       35.49     19.24 o 
   7   9   8      174.75      184.65     64.34 o 
   8   9   8       61.71       29.46     35.74 o 
   9   9   8       10.73       -5.92     37.62 o 
 -10  10   8       53.38       26.71     26.44 o 
  -9  10   8      193.38      237.50     32.60 o 
  -8  10   8      742.94      702.39     38.02 o 
  -7  10   8      303.75      315.20     28.55 o 
  -6  10   8      145.18      180.24     28.56 o 
  -5  10   8     2793.23     2796.78     57.56 o 
  -4  10   8      108.10      133.48     13.02 o 
  -3  10   8      774.89      794.60     26.08 o 
  -2  10   8     4163.98     4415.88     80.87 o 
  -1  10   8       96.40      104.06     17.46 o 
   0  10   8      125.68      106.43     17.61 o 
   1  10   8     2373.76     2618.11    110.33 o 
   2  10   8      389.52      295.82     21.98 o 
   3  10   8       88.48       62.84     16.54 o 
   4  10   8      602.66      479.60     37.11 o 
   5  10   8      207.69      181.36     24.57 o 
   6  10   8      164.63      107.78     23.38 o 
   7  10   8      169.30      175.31     27.49 o 
   8  10   8      175.96      135.19     28.60 o 
   9  10   8        2.71      -20.94     42.02 o 
 -10  11   8      351.52      381.45     62.78 o 
  -9  11   8      184.17      209.13     32.42 o 
  -8  11   8       40.53       32.93     21.72 o 
  -7  11   8     1115.22     1066.01     45.14 o 
  -6  11   8     1027.45      904.41     30.86 o 
  -5  11   8       13.86       -1.09     12.16 o 
  -4  11   8     2216.21     2139.62     40.52 o 
  -3  11   8      190.01      226.93     25.63 o 
  -2  11   8      973.38      883.64     66.67 o 
  -1  11   8     4645.43     4657.95    137.63 o 
   0  11   8      621.85      552.06     28.96 o 
   1  11   8      104.09      138.61     46.36 o 
   2  11   8     1759.53     1759.37     52.28 o 
   3  11   8       19.16       19.12     15.77 o 
   4  11   8        8.12       -8.91     19.46 o 
   5  11   8      340.19      371.45     26.97 o 
   6  11   8       82.36       44.97     21.07 o 
   7  11   8      158.52      135.39     47.40 o 
   8  11   8        1.39      -22.41     23.82 o 
 -10  12   8       49.25       27.68     28.78 o 
  -9  12   8       29.21       -4.84     34.37 o 
  -8  12   8      287.88      307.35     34.66 o 
  -7  12   8      294.45      362.71     41.92 o 
  -6  12   8      100.77       78.66     23.29 o 
  -5  12   8       38.56       10.62     13.18 o 
  -4  12   8        0.05       -0.83      9.90 o 
  -3  12   8      464.93      459.02     21.48 o 
  -2  12   8      188.24      177.82     21.53 o 
  -1  12   8      216.70      286.38     18.24 o 
   0  12   8      944.70      863.52     37.04 o 
   1  12   8      295.61      353.63     24.17 o 
   2  12   8     1069.45     1320.79     54.66 o 
   3  12   8     1828.26     1900.33     66.86 o 
   4  12   8        6.13       -5.86     16.15 o 
   5  12   8      809.58      814.31     37.83 o 
   6  12   8      608.56      560.63     34.00 o 
   7  12   8        0.38        7.43     22.67 o 
   8  12   8      531.09      539.51     37.28 o 
  -9  13   8      838.16      880.87     47.40 o 
  -8  13   8       18.69       17.09     24.12 o 
  -7  13   8      331.06      366.62     30.86 o 
  -6  13   8     1429.70     1431.98     40.99 o 
  -5  13   8      204.13      202.94     20.84 o 
  -4  13   8      204.78      266.34     17.79 o 
  -3  13   8      647.39      668.38     25.88 o 
  -2  13   8      866.10      916.12     36.60 o 
  -1  13   8     1124.71     1187.32     34.39 o 
   0  13   8      966.18     1020.00     38.72 o 
   1  13   8      746.54      790.66     34.36 o 
   2  13   8     1424.81     1647.38     51.87 o 
   3  13   8       26.45       14.61     19.86 o 
   4  13   8      505.46      455.87     29.34 o 
   5  13   8      647.16      569.48     34.77 o 
   6  13   8       11.75      -19.91     19.91 o 
   7  13   8      378.76      395.71     32.41 o 
  -9  14   8       66.84       99.25     32.73 o 
  -8  14   8     1177.49     1285.72     72.46 o 
  -7  14   8        3.03      -22.18     22.18 o 
  -6  14   8      772.16      900.52     33.98 o 
  -5  14   8     1252.70     1287.46     39.19 o 
  -4  14   8      635.99      605.35     25.43 o 
  -3  14   8      744.00      712.55     23.40 o 
  -2  14   8      638.04      736.90     27.47 o 
  -1  14   8     1232.17     1287.42     36.51 o 
   0  14   8     1999.41     1874.84     55.90 o 
   1  14   8      300.34      410.18     27.22 o 
   2  14   8      192.66      301.74     26.65 o 
   3  14   8     1678.97     1563.36     52.52 o 
   4  14   8      238.29      174.76     26.26 o 
   5  14   8       39.70       45.89     38.27 o 
   6  14   8      696.88      831.95     42.00 o 
   7  14   8       12.09       13.80     26.28 o 
  -8  15   8       19.71       21.88     27.46 o 
  -7  15   8      646.39      672.20     40.55 o 
  -6  15   8      357.52      378.03     28.59 o 
  -5  15   8      235.95      241.10     51.19 o 
  -4  15   8      243.93      315.31     25.85 o 
  -3  15   8      574.66      569.82     22.08 o 
  -2  15   8       61.36       69.52     21.23 o 
  -1  15   8      545.89      491.32     24.07 o 
   0  15   8     1129.75     1184.97     43.98 o 
   1  15   8     1383.63     1303.80     46.54 o 
   2  15   8      230.56      291.70     29.76 o 
   3  15   8        6.16        8.61     19.41 o 
   4  15   8      725.78      659.19     36.02 o 
   5  15   8      250.10      223.87     30.63 o 
   6  15   8       56.24       55.60     34.59 o 
  -8  16   8       37.58       30.83     39.86 o 
  -7  16   8        9.16      -11.15     24.51 o 
  -6  16   8      501.72      466.54     34.16 o 
  -5  16   8      646.37      639.92     30.33 o 
  -4  16   8        0.38       -9.72     12.85 o 
  -3  16   8      366.03      349.67     19.03 o 
  -2  16   8        7.26       -6.21     13.92 o 
  -1  16   8       57.89       11.84     17.33 o 
   0  16   8     2040.55     2015.67     61.32 o 
   1  16   8      330.08      293.74     36.25 o 
   2  16   8      485.44      540.62     45.20 o 
   3  16   8     1607.56     1723.30     81.45 o 
   4  16   8       14.16       -7.94     27.80 o 
   5  16   8      217.38       34.52     28.81 o 
   6  16   8      381.20      419.24     48.88 o 
  -7  17   8       56.95       44.48     35.81 o 
  -6  17   8      386.51      346.69     32.62 o 
  -5  17   8      558.48      608.30     50.62 o 
  -4  17   8      617.97      621.45     27.98 o 
  -3  17   8      352.47      307.47     27.07 o 
  -2  17   8      217.07      297.95     50.91 o 
  -1  17   8      100.86      140.09     23.84 o 
   0  17   8      311.93      315.80     29.42 o 
   1  17   8      420.65      418.22     41.30 o 
   2  17   8      618.00      622.14     49.10 o 
   3  17   8        8.03        8.66     28.74 o 
   4  17   8      515.70      485.88     47.73 o 
   5  17   8      316.03       25.56     33.22 o 
  -6  18   8      504.66      585.58     38.45 o 
  -5  18   8      297.05      301.32     35.05 o 
  -4  18   8        0.07       19.27     29.35 o 
  -3  18   8      340.90      351.01     26.87 o 
  -2  18   8      314.98      342.96     24.01 o 
  -1  18   8        3.65      -15.09     18.40 o 
   0  18   8      668.23      672.13     36.46 o 
   1  18   8      302.32      355.84     46.86 o 
   2  18   8       10.71       21.45     29.03 o 
   3  18   8      419.12      331.07     41.30 o 
   4  18   8      224.05      212.14     44.05 o 
  -5  19   8      193.98      257.46     33.49 o 
  -4  19   8      191.03      173.29     29.69 o 
  -3  19   8      116.05      123.47     44.62 o 
  -2  19   8       10.52       -5.83     17.35 o 
  -1  19   8      499.95      525.67     40.62 o 
   0  19   8      172.53      220.68     29.78 o 
   1  19   8        2.35       16.68     28.81 o 
   2  19   8      168.73      173.59     38.92 o 
   3  19   8        0.12       -7.80     31.70 o 
  -3  20   8       12.78       36.19     19.85 o 
  -2  20   8        4.85      -11.18     19.08 o 
  -1  20   8      377.84      443.07     33.09 o 
   0  20   8       67.02       62.21     25.04 o 
   1  20   8       27.95       40.08     31.99 o 
   2  20   8        7.91       -0.51     29.89 o 
 -12   1   9       59.85       65.29     34.64 o 
 -11   1   9       50.17       40.51     27.85 o 
 -10   1   9       37.74       -9.49     22.68 o 
  -9   1   9        5.19        3.29     20.49 o 
  -8   1   9      264.18      237.19     23.06 o 
  -7   1   9     2222.01     2465.76     53.24 o 
  -6   1   9      407.24      442.26     16.39 o 
  -5   1   9      476.65      520.41     25.93 o 
  -4   1   9      296.46      294.88     25.36 o 
  -3   1   9     2034.02     2005.05     65.17 o 
  -2   1   9      339.79      396.00     54.66 o 
  -1   1   9        1.83       21.10     10.16 o 
   0   1   9     3873.17     3835.49    164.16 o 
   1   1   9     1715.44     1651.66     44.24 o 
   2   1   9      374.01      349.49     20.31 o 
   3   1   9      629.15      552.37     44.01 o 
   4   1   9     1974.76     1830.94    134.52 o 
   5   1   9      638.49      611.62     41.09 o 
   6   1   9      726.05      693.73     35.53 o 
   7   1   9      569.25      527.95     25.79 o 
   8   1   9       27.44        4.00     21.64 o 
   9   1   9        0.24      -17.12     24.96 o 
  10   1   9       21.03        6.64     30.44 o 
 -12   2   9       16.80      -22.93     31.37 o 
 -11   2   9      113.21      115.42     33.07 o 
 -10   2   9       42.33       22.76     25.57 o 
  -9   2   9       85.24       92.52     25.20 o 
  -8   2   9        4.44       -0.38     12.98 o 
  -7   2   9     1496.19     1422.83     38.06 o 
  -6   2   9      461.36      439.94     18.22 o 
  -5   2   9      487.34      439.34     22.73 o 
  -4   2   9       47.06       75.50     15.43 o 
  -3   2   9     1769.64     1769.20     41.33 o 
  -2   2   9      890.98      852.77     40.58 o 
   0   2   9      529.01      525.66     32.20 o 
   1   2   9     1587.26     1833.32     47.63 o 
   2   2   9       44.57       31.41     11.90 o 
   3   2   9     4163.40     4216.15     92.96 o 
   4   2   9      646.06      650.83     50.15 o 
   5   2   9     2976.30     3011.30     77.45 o 
   6   2   9       18.00       30.39     13.92 o 
   7   2   9        6.28       -6.89     14.89 o 
   8   2   9       18.42       30.09     22.82 o 
   9   2   9       43.02       16.64     25.71 o 
  10   2   9       27.38       26.51     29.65 o 
 -12   3   9      121.31       94.93     35.83 o 
 -11   3   9      270.94      348.68     42.24 o 
 -10   3   9      267.18      225.75     34.34 o 
  -9   3   9     1149.83     1227.59     70.76 o 
  -8   3   9      834.85      826.82     30.60 o 
  -7   3   9        7.65       12.78     12.19 o 
  -6   3   9      396.88      431.75     20.38 o 
  -5   3   9     5479.57     5726.89     70.24 o 
  -4   3   9      396.45      326.88     11.65 o 
  -3   3   9     1097.14      981.00     30.74 o 
  -2   3   9     6704.90     7048.14    162.14 o 
  -1   3   9      883.73      846.84     61.16 o 
   0   3   9       11.54       -0.75     10.29 o 
   1   3   9     1741.22     1815.18     47.01 o 
   2   3   9     2171.08     2274.63     56.87 o 
   3   3   9      153.36      157.56     18.74 o 
   4   3   9      696.76      737.48     32.39 o 
   5   3   9       81.96       97.44     15.29 o 
   6   3   9       49.10       60.59     15.08 o 
   7   3   9        5.88        1.17     14.97 o 
   8   3   9       17.51       17.72     22.06 o 
   9   3   9        7.17       -2.85     24.54 o 
  10   3   9        3.46      -25.21     28.92 o 
 -12   4   9        4.67      -31.58     31.58 o 
 -11   4   9      647.40      569.81     42.19 o 
 -10   4   9      212.56      170.03     31.62 o 
  -9   4   9      112.36      129.82     19.98 o 
  -8   4   9       85.91      114.28     17.88 o 
  -7   4   9      317.43      239.07     18.89 o 
  -6   4   9     1757.98     1821.99     42.82 o 
  -5   4   9     2169.21     2224.37     49.71 o 
  -4   4   9      902.15      728.33     15.66 o 
  -3   4   9     3264.24     3320.39     48.55 o 
  -2   4   9      367.62      377.85     15.63 o 
  -1   4   9     3247.51     3099.89     55.51 o 
   0   4   9      333.40      245.56     16.36 o 
   1   4   9      112.10       86.41     11.74 o 
   2   4   9     3083.40     3220.29     59.62 o 
   3   4   9     2085.37     1949.71    141.60 o 
   4   4   9      386.45      385.75     19.70 o 
   5   4   9     1250.70     1341.52     37.30 o 
   6   4   9      369.27      344.24     21.37 o 
   7   4   9       63.66       71.64     22.92 o 
   8   4   9      246.31      324.88     34.96 o 
   9   4   9       95.92      136.49     31.18 o 
 -11   5   9       36.83       34.33     30.12 o 
 -10   5   9      181.09      185.24     64.19 o 
  -9   5   9       22.84       -1.36     16.20 o 
  -8   5   9       40.96       62.31     16.04 o 
  -7   5   9      258.83      223.61     20.36 o 
  -6   5   9        0.32       -8.25     10.97 o 
  -5   5   9     4576.62     4789.94     69.31 o 
  -4   5   9      821.44      897.61     21.26 o 
  -3   5   9      934.28      762.84     16.74 o 
  -2   5   9     7212.24     6783.21     89.02 o 
  -1   5   9        4.33        6.23      7.14 o 
   0   5   9      891.05      785.16     22.28 o 
   1   5   9     2078.11     1824.94     38.80 o 
   2   5   9     1387.05     1256.63     33.82 o 
   3   5   9     1316.33     1321.37     41.81 o 
   4   5   9     6331.72     6444.20    108.33 o 
   5   5   9        2.09       -8.51     11.70 o 
   6   5   9      903.61      975.24     33.29 o 
   7   5   9     1271.78     1301.79     61.26 o 
   8   5   9       39.45       35.42     23.59 o 
   9   5   9      317.74      392.63     38.34 o 
 -11   6   9      143.10      176.72     36.31 o 
 -10   6   9       70.93       76.72     28.16 o 
  -9   6   9      143.79      127.57     24.53 o 
  -8   6   9      567.25      512.12     25.70 o 
  -7   6   9      392.67      460.70     23.28 o 
  -6   6   9     3740.37     3850.92     72.51 o 
  -5   6   9      391.91      388.55     15.11 o 
  -4   6   9      904.60      872.77     21.18 o 
  -3   6   9     2931.01     2874.19     52.96 o 
  -2   6   9      242.76      227.61     13.29 o 
  -1   6   9     2108.02     2175.39     42.26 o 
   0   6   9     2426.94     2516.90     50.57 o 
   1   6   9        0.67        9.64      8.18 o 
   2   6   9      607.14      486.12     19.46 o 
   3   6   9     2381.75     2260.36     48.17 o 
   4   6   9        5.94        1.68     10.88 o 
   5   6   9     1522.20     1579.98     41.33 o 
   6   6   9      440.46      484.42     24.34 o 
   7   6   9       60.63       29.88     16.73 o 
   8   6   9      766.30      748.39     41.89 o 
   9   6   9      309.83      327.24     45.53 o 
 -11   7   9       95.84       92.35     47.15 o 
 -10   7   9     1005.77     1152.39     51.00 o 
  -9   7   9       82.28       93.50     24.04 o 
  -8   7   9      661.45      670.24     29.22 o 
  -7   7   9     3816.34     4115.86     79.35 o 
  -6   7   9      304.78      303.80     19.13 o 
  -5   7   9      102.50       63.69     12.80 o 
  -4   7   9     6860.03     7412.78    111.83 o 
  -3   7   9      435.77      372.92     19.94 o 
  -2   7   9     1521.82     1609.51     34.03 o 
  -1   7   9     1712.05     1713.81     35.65 o 
   0   7   9      259.24      299.37     16.46 o 
   1   7   9      996.89     1061.58     32.28 o 
   2   7   9      147.96      196.75     21.55 o 
   3   7   9      295.79      327.60     17.97 o 
   4   7   9     1193.45     1228.53     34.38 o 
   5   7   9       44.31       60.16     14.40 o 
   6   7   9      512.91      496.66     24.54 o 
   7   7   9      776.97      762.75     31.74 o 
   8   7   9        2.30       -1.84     23.27 o 
   9   7   9      493.51      544.81     40.51 o 
 -11   8   9       33.91       46.93     46.43 o 
 -10   8   9       30.01       36.49     25.83 o 
  -9   8   9      529.29      578.23     52.78 o 
  -8   8   9       24.56        3.56     18.78 o 
  -7   8   9       53.40       51.64     18.81 o 
  -6   8   9     3238.14     3061.15     77.93 o 
  -5   8   9      738.78      655.48     30.98 o 
  -4   8   9      446.73      547.72     28.14 o 
  -3   8   9     6068.82     6111.00    122.81 o 
  -2   8   9      470.49      542.80     25.85 o 
  -1   8   9     2601.35     2655.98     65.04 o 
   0   8   9     5838.29     5850.92    119.58 o 
   1   8   9       13.51        0.53     11.78 o 
   2   8   9      389.58      535.62     26.84 o 
   3   8   9     1151.05     1315.69     42.36 o 
   4   8   9        1.23       -1.95     11.10 o 
   5   8   9     2063.16     2018.84     81.59 o 
   6   8   9      238.70      215.41     36.54 o 
   7   8   9      212.69      251.37     52.93 o 
   8   8   9      762.92      786.89     44.34 o 
   9   8   9      125.10      175.17     49.46 o 
 -11   9   9       53.19       37.76     49.17 o 
 -10   9   9      100.58      122.68     30.06 o 
  -9   9   9       41.42       51.07     23.99 o 
  -8   9   9      111.97      103.35     25.09 o 
  -7   9   9     1262.62     1077.37     87.33 o 
  -6   9   9       95.63      131.16     21.62 o 
  -5   9   9      520.04      574.78     29.98 o 
  -4   9   9     4263.08     4397.26     77.30 o 
  -3   9   9     1447.67     1550.59     49.21 o 
  -2   9   9     2466.48     2349.43     94.84 o 
  -1   9   9       15.13       -1.22     13.50 o 
   0   9   9     4466.73     4652.19    100.23 o 
   1   9   9     1454.63     1616.72     48.22 o 
   2   9   9      962.50      938.38     53.47 o 
   3   9   9     1485.32     1703.04     70.65 o 
   4   9   9     2502.63     1495.20     66.72 o 
   5   9   9       50.24       35.45     18.22 o 
   6   9   9     2806.85     2985.45     80.67 o 
   7   9   9      449.24      504.44     33.31 o 
   8   9   9       49.69       36.88     24.71 o 
 -10  10   9       53.01       41.48     27.98 o 
  -9  10   9      128.00      168.87     30.12 o 
  -8  10   9       14.67       -9.91     20.29 o 
  -7  10   9        0.84       -6.65     18.93 o 
  -6  10   9      302.78      363.17     26.96 o 
  -5  10   9      853.18     1045.09     40.40 o 
  -4  10   9      241.56      239.15     18.98 o 
  -3  10   9     2758.70     2854.28     69.70 o 
  -2  10   9       18.41       33.13     14.38 o 
  -1  10   9     3043.58     2888.72     95.89 o 
   0  10   9      893.83      879.45     34.49 o 
   1  10   9       99.96      114.18     32.28 o 
   2  10   9      399.62      347.23     23.95 o 
   3  10   9     3157.09     2875.89     74.29 o 
   4  10   9      250.48      267.24     41.81 o 
   5  10   9     1015.10     1131.52     44.42 o 
   6  10   9      721.70      705.00     37.55 o 
   7  10   9      172.87      178.73     28.10 o 
   8  10   9      160.93      146.40     30.08 o 
 -10  11   9      780.35      886.39     49.32 o 
  -9  11   9       12.23       19.21     24.54 o 
  -8  11   9      125.05      167.15     29.06 o 
  -7  11   9     1190.02     1335.20     51.22 o 
  -6  11   9      597.92      561.60     39.39 o 
  -5  11   9      744.97      681.92     27.02 o 
  -4  11   9     1351.15     1585.20     34.32 o 
  -3  11   9      475.70      487.70     39.21 o 
  -2  11   9       20.94        6.67     13.52 o 
  -1  11   9       93.61       65.66     26.90 o 
   0  11   9      506.55      648.84     30.34 o 
   1  11   9       17.65       13.31     14.54 o 
   2  11   9      141.96       77.46     20.40 o 
   3  11   9      404.81      344.59     53.18 o 
   4  11   9        7.49       -1.36     16.83 o 
   5  11   9      127.15      106.21     22.84 o 
   6  11   9      519.25      514.15     33.48 o 
   7  11   9       38.64       20.56     23.12 o 
   8  11   9       56.85       29.57     27.81 o 
 -10  12   9        0.96       -7.93     29.47 o 
  -9  12   9      368.10      493.13     39.85 o 
  -8  12   9       80.90       54.47     24.48 o 
  -7  12   9       65.95       63.03     23.16 o 
  -6  12   9      148.61      198.14     37.82 o 
  -5  12   9        0.81       -2.61     13.33 o 
  -4  12   9      610.39      565.31     20.70 o 
  -3  12   9      484.01      538.94     23.48 o 
  -2  12   9      380.39      304.26     23.23 o 
  -1  12   9       10.79       13.42     14.39 o 
   0  12   9       58.21       53.52     19.50 o 
   1  12   9        1.42      -11.32     14.51 o 
   2  12   9       80.68      135.14     24.77 o 
   3  12   9      534.50      502.96     29.51 o 
   4  12   9       66.30       39.65     19.04 o 
   5  12   9      449.90      395.02     40.04 o 
   6  12   9      281.73      326.34     31.33 o 
   7  12   9      178.13      231.34     38.74 o 
  -9  13   9       41.97       86.20     29.75 o 
  -8  13   9       31.98       35.72     25.85 o 
  -7  13   9        1.03        1.14     22.18 o 
  -6  13   9       59.07       68.88     19.33 o 
  -5  13   9       50.21       39.25     18.37 o 
  -4  13   9       30.26       22.38     11.94 o 
  -3  13   9      769.12      809.36     29.01 o 
  -2  13   9      167.65      215.80     33.61 o 
  -1  13   9       85.57       62.46     31.81 o 
   0  13   9      214.03      249.72     26.08 o 
   1  13   9       12.07       -1.24     15.74 o 
   2  13   9        0.18       -8.58     19.89 o 
   3  13   9      876.68      828.13     37.62 o 
   4  13   9      306.55      328.68     26.97 o 
   5  13   9      600.47      622.34     35.17 o 
   6  13   9      245.10      231.16     30.82 o 
   7  13   9      176.37      139.83     29.79 o 
  -9  14   9       27.71       -5.16     29.88 o 
  -8  14   9        0.66        8.29     25.55 o 
  -7  14   9        8.77        1.48     23.52 o 
  -6  14   9       24.05       40.02     17.33 o 
  -5  14   9       53.29       38.17     15.91 o 
  -4  14   9     1206.57     1125.85     30.28 o 
  -3  14   9      395.68      384.79     29.10 o 
  -2  14   9       14.30       20.94     14.08 o 
  -1  14   9      535.89      507.58     29.67 o 
   0  14   9       17.76        6.68     16.16 o 
   1  14   9      126.54       80.25     32.24 o 
   2  14   9      523.84      454.37     40.29 o 
   3  14   9        2.59       -3.52     17.95 o 
   4  14   9      175.48      256.12     40.00 o 
   5  14   9        1.04      -13.39     20.56 o 
   6  14   9      167.45      155.36     44.84 o 
   7  14   9      150.37      140.25     32.90 o 
  -8  15   9      121.96      146.91     32.38 o 
  -7  15   9        0.26       -4.48     24.81 o 
  -6  15   9       35.98       31.43     18.27 o 
  -5  15   9        0.95       -0.69     16.72 o 
  -4  15   9      145.63      148.10     28.70 o 
  -3  15   9      158.84      135.02     35.98 o 
  -2  15   9        4.86        9.31     16.55 o 
  -1  15   9      181.64      210.20     36.72 o 
   0  15   9      376.68      414.16     28.55 o 
   1  15   9      206.34      218.13     31.19 o 
   2  15   9        0.94        4.35     18.62 o 
   3  15   9        7.64        3.99     20.94 o 
   4  15   9      122.01      129.64     26.41 o 
   5  15   9       26.75      -20.61     21.58 o 
   6  15   9       82.34       21.86     26.27 o 
  -7  16   9        7.67        3.08     25.98 o 
  -6  16   9        1.26        4.75     18.88 o 
  -5  16   9       77.29       38.55     28.17 o 
  -4  16   9        9.03      -12.48     12.90 o 
  -3  16   9      211.60      213.63     20.69 o 
  -2  16   9       22.00       22.04     15.65 o 
  -1  16   9      141.81      164.76     30.90 o 
   0  16   9      144.11      164.23     24.99 o 
   1  16   9       93.68       89.71     23.76 o 
   2  16   9        5.16       23.60     20.27 o 
   3  16   9       30.14       44.91     29.53 o 
   4  16   9       40.39       40.44     31.19 o 
   5  16   9       31.95      -13.65     28.96 o 
  -7  17   9      274.20      253.88     49.82 o 
  -6  17   9       22.79       13.23     22.47 o 
  -5  17   9       97.10       95.20     25.45 o 
  -4  17   9      179.39      179.16     22.05 o 
  -3  17   9      179.88      114.56     34.47 o 
  -2  17   9        1.65      -17.38     17.38 o 
  -1  17   9      277.74      302.77     42.60 o 
   0  17   9       26.55       21.08     26.50 o 
   1  17   9      147.18      147.66     36.39 o 
   2  17   9       17.75       -2.31     27.80 o 
   3  17   9       86.39       77.77     35.38 o 
   4  17   9       44.58       40.36     33.00 o 
   5  17   9        1.47       -2.60     38.41 o 
  -6  18   9      259.86      305.22     50.76 o 
  -5  18   9      166.57       80.90     27.41 o 
  -4  18   9       69.16       48.59     24.39 o 
  -3  18   9       58.10       12.76     16.82 o 
  -2  18   9       71.31       47.48     21.94 o 
  -1  18   9      400.77      423.93     42.31 o 
   0  18   9      254.17      301.39     44.26 o 
   1  18   9       21.27       18.20     28.96 o 
   2  18   9      330.93      321.11     47.58 o 
   3  18   9        7.16      -15.02     30.11 o 
   4  18   9       57.40       14.87     35.02 o 
  -5  19   9      413.87      457.00     35.68 o 
  -4  19   9      212.42      195.34     44.12 o 
  -3  19   9      114.17      112.96     28.39 o 
  -2  19   9      744.07      817.63     33.76 o 
  -1  19   9       55.59       56.83     32.28 o 
   0  19   9       77.76       52.21     31.99 o 
   1  19   9      662.94      680.19     54.01 o 
   2  19   9      147.70      124.70     37.98 o 
  -3  20   9      118.86      110.12     30.75 o 
  -2  20   9       25.53       30.93     20.48 o 
  -1  20   9      447.78      429.56     46.72 o 
   0  20   9      200.93      256.48     44.34 o 
   1  20   9       47.14        7.00     33.14 o 
 -12   0  10      167.26      168.03     55.82 o 
 -11   0  10      463.63      446.75     65.06 o 
 -10   0  10      407.31      511.23     52.78 o 
  -9   0  10     2698.46     2952.48    121.74 o 
  -8   0  10      217.52      192.65     40.36 o 
  -7   0  10      224.32      216.19     39.28 o 
  -6   0  10       18.68       22.78     12.88 o 
  -5   0  10     1609.14     1529.35     42.78 o 
  -4   0  10      495.99      423.36     22.17 o 
  -3   0  10     7824.38     8291.06    229.26 o 
  -2   0  10     1597.66     1937.25     72.50 o 
   0   0  10    10789.12    11737.94    307.96 o 
   1   0  10     3641.90     3817.82    118.20 o 
   2   0  10       15.59        7.80     15.52 o 
   3   0  10      193.96      215.03     31.48 o 
   4   0  10     5559.09     5129.53    159.36 o 
   5   0  10     3414.70     3470.50    123.62 o 
   6   0  10       16.72        3.03     25.13 o 
   7   0  10      334.96      414.25     45.78 o 
   8   0  10      182.43      180.88     45.13 o 
   9   0  10      459.95      501.91     57.40 o 
 -12   1  10       46.22       13.16     33.40 o 
 -11   1  10      468.53      524.15     60.44 o 
 -10   1  10      150.36       49.52     57.62 o 
  -9   1  10      894.48      765.05     41.27 o 
  -8   1  10     1305.11     1324.46     38.78 o 
  -7   1  10       21.95        4.94      9.92 o 
  -6   1  10     2043.09     2027.03     38.00 o 
  -5   1  10     2751.70     2554.63     42.92 o 
  -4   1  10      761.52      755.54     18.90 o 
  -3   1  10     2995.55     3027.65     71.72 o 
  -2   1  10     2100.16     2064.19     53.53 o 
  -1   1  10     4422.91     4942.15    142.54 o 
   0   1  10     5339.20     5648.78    114.08 o 
   1   1  10      928.40      913.84     31.97 o 
   2   1  10      519.12      497.12     24.36 o 
   3   1  10     5780.85     5813.17    148.71 o 
   4   1  10     1020.54     1011.13     38.74 o 
   5   1  10     2147.27     2101.83     62.39 o 
   6   1  10     1913.30     2075.84     64.79 o 
   7   1  10       19.54       14.90     21.26 o 
   8   1  10      431.76      486.51     53.11 o 
   9   1  10      500.28      506.56     39.29 o 
 -12   2  10      261.52      300.46     44.04 o 
 -11   2  10        3.91      -18.40     27.03 o 
 -10   2  10      639.39      578.73     39.85 o 
  -9   2  10      626.64      631.80     38.60 o 
  -8   2  10      413.39      434.31     23.42 o 
  -7   2  10       70.73       42.82     27.04 o 
  -6   2  10      994.18      953.19     53.29 o 
  -5   2  10     4625.20     4714.53     77.50 o 
  -4   2  10     3806.54     3836.61     63.82 o 
  -3   2  10     4682.57     4763.93    301.95 o 
  -2   2  10     6664.17     5837.40    560.04 o 
   0   2  10     3639.52     3877.08     83.73 o 
   1   2  10     7724.27     7770.31    151.71 o 
   2   2  10     3545.90     3052.89     71.97 o 
   3   2  10       29.72       13.17     12.49 o 
   4   2  10     1712.31     1818.68     83.04 o 
   5   2  10     5482.88     5483.07    200.84 o 
   6   2  10     1318.67     1285.06     53.55 o 
   7   2  10      330.55      332.04     22.92 o 
   8   2  10      572.33      617.52     38.88 o 
   9   2  10       16.56      -17.68     26.20 o 
 -11   3  10      327.40      349.26     57.95 o 
 -10   3  10      505.71      468.69     37.80 o 
  -9   3  10      336.35      331.61     24.09 o 
  -8   3  10      778.44      889.97     32.08 o 
  -7   3  10      361.83      365.72     20.47 o 
  -6   3  10     2409.32     2535.36     53.41 o 
  -5   3  10     4218.99     4290.95     56.15 o 
  -4   3  10     2016.80     2048.16     31.00 o 
  -3   3  10     1123.01     1131.09     26.66 o 
  -2   3  10     1322.46     1329.67     62.86 o 
  -1   3  10      486.93      494.21     22.69 o 
   0   3  10     3206.76     3199.53    187.16 o 
   1   3  10      309.71      347.38     20.22 o 
   2   3  10      275.11      275.57     19.76 o 
   3   3  10     3355.26     3157.21     76.04 o 
   4   3  10       55.02       63.49     16.97 o 
   5   3  10        2.09        0.87     12.35 o 
   6   3  10       23.06        2.12     15.40 o 
   7   3  10       31.84       18.32     15.90 o 
   8   3  10      473.28      570.83     37.80 o 
   9   3  10      189.66      252.35     37.35 o 
 -11   4  10        3.17      -13.54     28.44 o 
 -10   4  10       10.93       -0.88     24.70 o 
  -9   4  10      863.32      931.46     35.23 o 
  -8   4  10      131.01      141.84     18.98 o 
  -7   4  10       27.96       12.47     13.01 o 
  -6   4  10     1623.10     1788.13     43.06 o 
  -5   4  10      340.89      333.21     12.09 o 
  -4   4  10        3.68       -2.34      8.18 o 
  -3   4  10       36.89       34.33      6.98 o 
  -2   4  10     2242.91     2146.00     43.55 o 
  -1   4  10     2086.37     2443.77     47.27 o 
   0   4  10        1.23        6.64      9.69 o 
   1   4  10      909.47      867.35     30.65 o 
   2   4  10      643.74      706.75     23.74 o 
   3   4  10     3361.54     3069.55    123.32 o 
   4   4  10        3.27      -10.22     11.38 o 
   5   4  10      105.60       83.96     17.48 o 
   6   4  10        0.18        4.92     13.93 o 
   7   4  10      485.33      498.82     26.59 o 
   8   4  10      381.76      367.25     33.06 o 
   9   4  10      164.04      178.65     33.93 o 
 -11   5  10      277.74      227.37     39.00 o 
 -10   5  10       79.08      104.99     29.72 o 
  -9   5  10       56.25       72.24     19.28 o 
  -8   5  10      188.57      205.44     28.29 o 
  -7   5  10       57.01       30.66     14.36 o 
  -6   5  10      543.78      550.00     23.38 o 
  -5   5  10      870.02     1021.49     37.42 o 
  -4   5  10      918.99     1006.51     23.42 o 
  -3   5  10       79.58       96.06     15.57 o 
  -2   5  10      342.52      370.81     19.80 o 
  -1   5  10        0.25       12.26      8.49 o 
   0   5  10     6611.94     6903.30    109.67 o 
   1   5  10       41.33       35.37     10.11 o 
   2   5  10     1632.98     1594.04     37.67 o 
   3   5  10      446.01      538.95     22.60 o 
   4   5  10       84.31       74.01     23.71 o 
   5   5  10       44.31       34.22     14.55 o 
   6   5  10      217.28      279.68     23.97 o 
   7   5  10      161.04      207.64     37.48 o 
   8   5  10      272.53      294.72     35.74 o 
   9   5  10      108.99      118.28     31.60 o 
 -11   6  10      129.91      213.37     56.03 o 
 -10   6  10        4.78        0.74     19.62 o 
  -9   6  10       76.07       85.29     22.60 o 
  -8   6  10      798.96      800.06     31.10 o 
  -7   6  10      318.25      347.44     21.43 o 
  -6   6  10       24.15       22.14     19.58 o 
  -5   6  10       35.64       27.02     11.70 o 
  -4   6  10       13.66       24.06      9.04 o 
  -3   6  10       15.87       13.26      9.10 o 
  -2   6  10      147.22      121.17     12.82 o 
  -1   6  10     2329.36     2283.49     45.22 o 
   0   6  10        0.34       -4.92      8.43 o 
   1   6  10     1049.60     1038.22     28.27 o 
   2   6  10     1582.38     1628.26     38.47 o 
   3   6  10      209.10      182.03     17.22 o 
   4   6  10       47.13       49.76     17.76 o 
   5   6  10      636.78      775.38     29.17 o 
   6   6  10        1.74      -14.12     14.12 o 
   7   6  10       87.49       56.48     18.92 o 
   8   6  10      368.69      425.40     38.21 o 
   9   6  10       27.96       55.28     29.86 o 
 -11   7  10       15.83      -21.73     44.26 o 
 -10   7  10        0.16       -7.44     23.79 o 
  -9   7  10        3.25        0.45     20.80 o 
  -8   7  10       49.90       67.48     26.50 o 
  -7   7  10      172.96      128.61     22.57 o 
  -6   7  10        6.84        3.88     15.84 o 
  -5   7  10      430.68      352.67     23.86 o 
  -4   7  10      383.13      434.34     18.93 o 
  -3   7  10        0.95      -10.77     10.77 o 
  -2   7  10       60.35       51.58     13.70 o 
  -1   7  10       82.39       86.17     17.15 o 
   0   7  10        0.08       -1.54      8.51 o 
   1   7  10       49.81       78.94     12.21 o 
   2   7  10        2.79        7.97     10.73 o 
   3   7  10       11.89        8.03     12.06 o 
   4   7  10      530.94      514.37     23.01 o 
   5   7  10       42.88       45.82     15.14 o 
   6   7  10       66.79       54.53     17.48 o 
   7   7  10       83.41       64.29     19.17 o 
   8   7  10       40.80       28.11     20.90 o 
   9   7  10        7.56      -19.89     36.36 o 
 -11   8  10      128.12      246.37     59.72 o 
 -10   8  10       50.79       72.19     27.66 o 
  -9   8  10        9.30       10.65     22.03 o 
  -8   8  10        3.24       -9.47     18.75 o 
  -7   8  10      289.19      392.11     37.37 o 
  -6   8  10        6.25       -4.25     17.51 o 
  -5   8  10     1099.80     1146.66     41.95 o 
  -4   8  10     1950.68     1998.49     44.11 o 
  -3   8  10      116.33      140.08     18.36 o 
  -2   8  10       21.88       -1.05     11.77 o 
  -1   8  10      259.37      198.35     23.68 o 
   2   8  10      284.69      225.06     98.89 o 
   3   8  10       93.16       67.42     17.26 o 
   4   8  10        1.10        9.55     15.21 o 
   5   8  10       89.05      126.76     28.92 o 
   6   8  10      442.70      520.88     32.49 o 
   7   8  10       39.15       49.65     22.97 o 
   8   8  10        1.19      -17.32     24.35 o 
 -10   9  10        1.57      -10.15     25.32 o 
  -9   9  10       36.58       23.90     23.46 o 
  -8   9  10      368.96      395.97     30.94 o 
  -7   9  10      156.06      153.85     54.91 o 
  -6   9  10      317.93      331.90     27.98 o 
  -5   9  10      955.67      934.18     52.86 o 
  -4   9  10      493.35      456.79     22.26 o 
  -3   9  10       38.31       29.59     14.26 o 
  -2   9  10      988.44      885.49     34.18 o 
  -1   9  10      193.66      195.18     19.61 o 
   0   9  10      712.60      617.08     48.60 o 
   1   9  10      883.67      800.08     34.02 o 
   2   9  10      245.33      233.64     24.78 o 
   3   9  10       98.48      123.46     21.07 o 
   4   9  10       79.64       17.51     28.45 o 
   5   9  10       42.74       26.60     18.44 o 
   6   9  10      184.25      119.37     71.05 o 
   7   9  10       16.74       -9.86     21.67 o 
   8   9  10       98.75       38.68     28.52 o 
 -10  10  10      185.13      170.92     33.39 o 
  -9  10  10      146.63      173.53     30.17 o 
  -8  10  10      460.13      408.26     61.67 o 
  -7  10  10       36.58       33.44     21.10 o 
  -6  10  10      406.34      425.10     42.10 o 
  -5  10  10      440.22      508.10     30.08 o 
  -4  10  10      652.07      577.01     23.32 o 
  -3  10  10        5.67        7.98     13.99 o 
  -2  10  10      264.60      277.49     29.57 o 
  -1  10  10      239.46      143.27     20.46 o 
   0  10  10      877.22      872.06     48.78 o 
   1  10  10      540.98      537.26     45.56 o 
   2  10  10       21.23        0.55     20.18 o 
   3  10  10      233.63      320.25     25.15 o 
   4  10  10       79.28       59.70     20.24 o 
   5  10  10        3.17        0.92     31.23 o 
   6  10  10        5.60        7.69     20.87 o 
   7  10  10      432.63      377.72     31.92 o 
   8  10  10       13.77        3.99     29.38 o 
 -10  11  10       38.56       17.82     28.23 o 
  -9  11  10        1.45       15.90     26.36 o 
  -8  11  10      325.93      231.46     31.10 o 
  -7  11  10       83.59       22.18     21.16 o 
  -6  11  10      140.64      139.81     25.42 o 
  -5  11  10      734.39      678.23     62.86 o 
  -4  11  10       63.96       78.10     17.13 o 
  -3  11  10      413.01      456.73     26.42 o 
  -2  11  10      758.85      762.45     40.47 o 
  -1  11  10      148.43      154.63     29.35 o 
   0  11  10      365.82      377.33     25.22 o 
   1  11  10     1239.93     1263.45     44.43 o 
   2  11  10      628.41      588.59     30.87 o 
   3  11  10      922.61      941.66     39.87 o 
   4  11  10      221.97      212.28     34.44 o 
   5  11  10      413.50      414.61     30.40 o 
   6  11  10      382.94      394.44     30.80 o 
   7  11  10       91.31       41.86     26.49 o 
  -9  12  10      594.03      533.67     40.06 o 
  -8  12  10       92.22      146.96     29.88 o 
  -7  12  10      265.84      352.21     34.70 o 
  -6  12  10      317.80      305.28     64.34 o 
  -5  12  10       20.62       44.84     20.13 o 
  -4  12  10     1908.93     2047.81     47.97 o 
  -3  12  10      565.62      536.35     29.09 o 
  -2  12  10     1554.86     1519.78     49.03 o 
  -1  12  10     3675.94     3838.72     90.91 o 
   0  12  10      100.48      150.00     31.55 o 
   1  12  10      170.41      201.56     24.88 o 
   2  12  10     2341.28     2696.01     73.53 o 
   3  12  10      124.69      147.83     25.10 o 
   4  12  10      843.63      771.93     38.13 o 
   5  12  10      789.90      855.66     68.42 o 
   6  12  10       32.11       14.69     23.18 o 
   7  12  10      506.81      503.93     36.58 o 
  -9  13  10       42.60       81.67     30.72 o 
  -8  13  10       87.40       89.39     46.61 o 
  -7  13  10      188.82      156.04     29.09 o 
  -6  13  10      395.71      369.99     29.66 o 
  -5  13  10      458.06      375.81     28.50 o 
  -4  13  10        6.55       -9.76     13.15 o 
  -3  13  10      134.09      135.44     34.59 o 
  -2  13  10      372.51      375.51     26.32 o 
  -1  13  10       16.31       14.02     19.71 o 
   0  13  10      359.74      342.70     48.81 o 
   1  13  10     1325.50     1342.71     48.28 o 
   2  13  10      467.82      408.87     28.45 o 
   3  13  10      118.52      105.28     35.06 o 
   4  13  10      755.58      732.13     38.29 o 
   5  13  10      190.44      181.55     28.35 o 
   6  13  10      583.70      612.75     38.03 o 
   7  13  10      177.01      161.90     32.47 o 
  -8  14  10      200.75      260.36     35.92 o 
  -7  14  10      539.17      595.50     47.69 o 
  -6  14  10      495.47      495.85     27.55 o 
  -5  14  10        0.13       -5.26     36.00 o 
  -4  14  10      272.26      290.56     22.40 o 
  -3  14  10       71.05      105.94     22.04 o 
  -2  14  10      289.14      308.54     38.78 o 
  -1  14  10      307.24      261.45     74.99 o 
   0  14  10      157.22       88.62     22.02 o 
   1  14  10      108.79       70.97     20.68 o 
   2  14  10      197.07      163.03     25.06 o 
   3  14  10       42.56       38.60     25.96 o 
   4  14  10      348.56      322.89     33.11 o 
   5  14  10      167.72       61.51     74.52 o 
   6  14  10       59.05       26.66     25.74 o 
  -8  15  10      566.57      653.03     42.88 o 
  -7  15  10       85.67      121.26     30.44 o 
  -6  15  10      683.27      651.25     31.25 o 
  -5  15  10      750.44      910.63     35.11 o 
  -4  15  10      118.88      139.69     20.22 o 
  -3  15  10      302.50      332.71     63.65 o 
  -2  15  10      531.80      525.64     31.60 o 
  -1  15  10        0.53      -11.70     17.91 o 
   0  15  10     1240.71     1345.04     49.50 o 
   1  15  10      873.91      858.52     40.08 o 
   2  15  10      587.11      576.54     34.19 o 
   3  15  10      497.11      489.85     32.79 o 
   4  15  10      170.77       99.21     57.19 o 
   5  15  10      157.46       70.32     42.17 o 
   6  15  10      535.66      608.42     55.74 o 
  -7  16  10      541.83      629.00     49.61 o 
  -6  16  10       62.37       44.34     21.32 o 
  -5  16  10      127.56       97.57     21.74 o 
  -4  16  10     1623.66     1718.37     47.49 o 
  -3  16  10      201.46      269.69     30.44 o 
  -2  16  10      197.82      253.14     30.02 o 
  -1  16  10     2036.08     2012.96     62.66 o 
   0  16  10      302.46      321.30     29.96 o 
   1  16  10      783.61      833.46     40.56 o 
   2  16  10      706.34      763.92     39.77 o 
   3  16  10        3.27       20.78     23.17 o 
   4  16  10      298.07      281.82     47.01 o 
   5  16  10      565.86      492.24     50.91 o 
  -6  17  10      250.20      235.11     33.03 o 
  -5  17  10      462.03      468.48     49.61 o 
  -4  17  10        8.23       -1.14     20.49 o 
  -3  17  10      362.19      315.21     27.61 o 
  -2  17  10      636.89      690.45     49.68 o 
  -1  17  10       50.04       23.68     28.23 o 
   0  17  10      654.78      650.08     49.82 o 
   1  17  10      384.93      421.11     43.83 o 
   2  17  10       66.75       71.92     33.22 o 
   3  17  10      341.66      376.92     50.40 o 
   4  17  10      177.81      171.42     43.54 o 
  -5  18  10        4.61       10.60     24.61 o 
  -4  18  10      189.86      198.98     31.14 o 
  -3  18  10       40.54       61.43     22.95 o 
  -2  18  10        6.49      -17.62     27.29 o 
  -1  18  10      849.55      936.46     59.35 o 
   0  18  10        5.91      -16.82     27.37 o 
   1  18  10        1.15        4.19     32.13 o 
   2  18  10      153.54      191.06     41.81 o 
   3  18  10       10.34        6.21     33.58 o 
  -4  19  10       74.06       45.05     27.28 o 
  -3  19  10       15.61       10.02     23.18 o 
  -2  19  10      469.02      491.37     47.51 o 
  -1  19  10       42.20       37.33     31.19 o 
   0  19  10      201.00      265.87     45.35 o 
   1  19  10       24.21        8.66     31.70 o 
   2  19  10       20.03       30.25     33.29 o 
 -11   1  11        0.16      -19.76     27.43 o 
 -10   1  11       60.86       36.69     25.84 o 
  -9   1  11      157.01      182.90     50.80 o 
  -8   1  11       90.73       48.50     15.52 o 
  -7   1  11      248.08      269.36     17.13 o 
  -6   1  11      585.40      582.02     19.32 o 
  -5   1  11      366.76      395.03     24.95 o 
  -4   1  11      340.56      369.87     16.38 o 
  -3   1  11     1855.29     1744.83     57.87 o 
  -2   1  11      792.94      768.11     30.91 o 
  -1   1  11      366.49      371.84     20.80 o 
   0   1  11     1661.83     1596.51     45.41 o 
   1   1  11      124.51      109.49     16.21 o 
   2   1  11      353.95      374.62     70.19 o 
   3   1  11     1165.46     1251.26     42.86 o 
   4   1  11     1674.65     1606.53     51.39 o 
   5   1  11       38.88       33.74     17.71 o 
   6   1  11      701.85      699.60     51.38 o 
   7   1  11       34.86        5.32     21.07 o 
   8   1  11       29.49       30.01     24.90 o 
   9   1  11        0.06       -5.55     27.62 o 
 -11   2  11      161.87      161.63     35.15 o 
 -10   2  11       17.30        3.58     26.34 o 
  -9   2  11      389.19      318.19     43.37 o 
  -8   2  11      618.00      733.52     34.48 o 
  -7   2  11        6.72       12.09      9.87 o 
  -6   2  11      323.09      310.73     16.86 o 
  -5   2  11      211.00      179.76     12.63 o 
  -4   2  11     1639.28     1735.10     67.28 o 
  -3   2  11      478.11      510.53     21.69 o 
  -2   2  11      132.85       86.68     15.85 o 
  -1   2  11       24.73       39.75     18.95 o 
   0   2  11       25.17       22.72     11.31 o 
   1   2  11       24.87       34.36     12.71 o 
   2   2  11      448.54      427.80     39.82 o 
   3   2  11      457.37      447.46     25.91 o 
   4   2  11      973.23      878.61     42.46 o 
   5   2  11      299.62      335.21     26.98 o 
   6   2  11      146.97      171.19     20.67 o 
   7   2  11       26.09       26.89     18.17 o 
   8   2  11       50.51       25.87     25.27 o 
   9   2  11       38.44       49.46     28.04 o 
 -11   3  11        9.27      -26.49     28.77 o 
 -10   3  11      303.26      233.44     89.57 o 
  -9   3  11      178.14      169.83     22.15 o 
  -8   3  11      349.03      372.88     22.68 o 
  -7   3  11      197.88      212.24     20.00 o 
  -6   3  11      467.19      403.13     20.69 o 
  -5   3  11       19.02       20.76      7.38 o 
  -4   3  11       75.07       83.74     14.68 o 
  -3   3  11      447.55      378.19     15.84 o 
  -2   3  11      972.26      831.67     80.37 o 
  -1   3  11      253.17      263.80     18.43 o 
   0   3  11       21.27       19.64     11.64 o 
   1   3  11      137.38       88.78     15.85 o 
   2   3  11       82.90       70.74     16.25 o 
   3   3  11     1223.95     1085.98     39.54 o 
   4   3  11     1837.12     1812.80     55.73 o 
   5   3  11     1694.20     1729.95     45.09 o 
   6   3  11      425.82      452.15     24.97 o 
   7   3  11       21.03       31.83     17.49 o 
   8   3  11      157.48      162.42     31.47 o 
   9   3  11       95.12       91.80     31.02 o 
 -11   4  11      191.57      226.84     38.44 o 
 -10   4  11      148.91      142.60     33.36 o 
  -9   4  11      233.24      236.77     26.36 o 
  -8   4  11      635.94      620.31     27.80 o 
  -7   4  11     1476.87     1294.95     37.41 o 
  -6   4  11      161.58      124.61     17.69 o 
  -5   4  11     2581.80     2752.66     55.75 o 
  -4   4  11     2582.77     2478.12     42.63 o 
  -3   4  11      246.77      251.07     15.50 o 
  -2   4  11     6203.44     6391.06    103.94 o 
  -1   4  11      979.79      920.59     31.90 o 
   0   4  11      274.90      246.98     28.77 o 
   1   4  11      450.08      485.65     47.55 o 
   2   4  11     1513.03     1659.84    146.76 o 
   3   4  11       95.09       84.80     14.49 o 
   4   4  11     1763.08     1786.77     44.87 o 
   5   4  11       32.33       14.01     13.55 o 
   6   4  11      316.82      358.58     23.03 o 
   7   4  11       30.61       55.11     18.42 o 
   8   4  11       23.28       35.58     26.35 o 
   9   4  11      289.54      402.42     43.38 o 
 -11   5  11       35.59       35.66     32.15 o 
 -10   5  11      134.66      171.74     25.21 o 
  -9   5  11     1741.92     1862.29     71.65 o 
  -8   5  11     1095.46     1103.04     36.63 o 
  -7   5  11      434.58      454.47     23.52 o 
  -6   5  11     4906.44     5162.69     92.03 o 
  -5   5  11     1184.03     1241.04     33.89 o 
  -4   5  11      258.00      256.70     13.96 o 
  -3   5  11     6676.93     6602.41    107.00 o 
  -2   5  11     2060.20     1925.89     41.13 o 
  -1   5  11     3264.16     3331.66     61.08 o 
   0   5  11     4333.56     4247.70     74.62 o 
   1   5  11     1658.51     1622.15     38.10 o 
   2   5  11        9.48        5.40     10.56 o 
   3   5  11     3730.13     4114.44     76.98 o 
   4   5  11      230.49      201.89     19.13 o 
   5   5  11      570.77      591.54     26.56 o 
   6   5  11      302.01      341.80     23.07 o 
   7   5  11       33.76       19.50     17.80 o 
   8   5  11        4.93       -9.39     23.93 o 
   9   5  11       51.17       56.65     30.94 o 
 -11   6  11        1.97      -39.93     39.93 o 
 -10   6  11      169.22      144.91     42.53 o 
  -9   6  11       16.75       -9.05     20.20 o 
  -8   6  11      554.54      535.90     26.55 o 
  -7   6  11     3580.15     3706.23     74.23 o 
  -6   6  11       13.38       27.63     20.89 o 
  -5   6  11      942.32      875.21     28.33 o 
  -4   6  11     1612.47     1637.95     32.64 o 
  -3   6  11      362.31      392.32     18.28 o 
  -2   6  11     1351.44     1297.65     31.77 o 
  -1   6  11     1836.61     1966.78     42.33 o 
   0   6  11      108.58       92.14     15.25 o 
   1   6  11     3530.67     3354.02     75.65 o 
   2   6  11     2640.09     2576.06     53.84 o 
   3   6  11      966.65      987.49     31.04 o 
   4   6  11     1077.17      992.37     40.27 o 
   5   6  11        4.40        8.00     14.49 o 
   6   6  11      579.12      624.25     29.07 o 
   7   6  11      237.21      237.68     25.46 o 
   8   6  11        3.46      -20.39     20.39 o 
 -11   7  11        2.76      -33.79     43.69 o 
 -10   7  11       25.44       13.90     24.39 o 
  -9   7  11      379.00      352.97     32.51 o 
  -8   7  11      225.49      229.32     29.51 o 
  -7   7  11        0.62        3.77     17.34 o 
  -6   7  11      959.46      798.94     35.69 o 
  -5   7  11       57.38       44.58     16.26 o 
  -4   7  11        3.70        7.91      9.96 o 
  -3   7  11      230.83      264.37     20.94 o 
  -2   7  11       22.84       17.49     12.72 o 
  -1   7  11     2984.65     3104.23     74.65 o 
   0   7  11     1964.66     1991.16     55.54 o 
   1   7  11      436.32      434.21     28.74 o 
   2   7  11     2522.11     2489.02     52.75 o 
   3   7  11      686.37      674.54     25.98 o 
   4   7  11      196.23      285.91     49.46 o 
   5   7  11     3568.02     3608.64     74.06 o 
   6   7  11       43.19       41.56     17.50 o 
   7   7  11      103.92       74.97     20.93 o 
   8   7  11      619.86      671.42     40.55 o 
 -10   8  11      196.40      231.27     55.02 o 
  -9   8  11       63.59       47.02     24.13 o 
  -8   8  11      107.92      154.96     27.24 o 
  -7   8  11     2279.95     2294.47     68.10 o 
  -6   8  11        1.28        5.15     16.20 o 
  -5   8  11      462.76      556.49     62.39 o 
  -4   8  11     1051.46     1135.02     31.65 o 
  -3   8  11       31.51       21.12     14.10 o 
  -2   8  11       21.02        2.80     13.04 o 
  -1   8  11       16.06       10.40     13.72 o 
   0   8  11     1988.15     1958.55     55.72 o 
   1   8  11     4648.47     4805.67    124.85 o 
   2   8  11     1571.35     1606.10     51.33 o 
   3   8  11      900.71      768.30     35.63 o 
   4   8  11     2612.43     2714.49    109.18 o 
   5   8  11       23.09      -13.18     18.38 o 
   6   8  11      998.17     1158.26     63.87 o 
   7   8  11      363.93      412.01     35.06 o 
   8   8  11       25.57       54.51     27.77 o 
 -10   9  11       22.11       16.47     26.38 o 
  -9   9  11      565.24      622.69     38.83 o 
  -8   9  11      712.14      859.11     42.59 o 
  -7   9  11      540.38      571.95     34.88 o 
  -6   9  11     1310.69     1456.53     50.96 o 
  -5   9  11     1283.83     1464.13     89.93 o 
  -4   9  11     1241.74     1221.99     33.97 o 
  -3   9  11     3718.63     3581.66     84.00 o 
  -2   9  11       62.23       64.33     25.31 o 
   0   9  11     2606.80     2822.00     98.56 o 
   1   9  11     2148.57     2210.19     85.57 o 
   4   9  11       41.91       31.47     18.15 o 
   5   9  11     1191.69      559.97     47.51 o 
   6   9  11      125.56       84.67     24.52 o 
   7   9  11        3.49      -17.76     23.96 o 
   8   9  11      196.85      149.12     32.58 o 
 -10  10  11      219.72      222.18     37.38 o 
  -9  10  11        9.51       -4.17     24.12 o 
  -8  10  11      314.85      355.33     36.78 o 
  -7  10  11      160.94      202.60     28.04 o 
  -6  10  11       90.54       81.37     22.18 o 
  -5  10  11      917.12      831.07     37.75 o 
  -4  10  11     1304.35     1174.32     33.75 o 
  -3  10  11       11.76       16.38     14.93 o 
  -2  10  11      775.61      715.44     32.39 o 
  -1  10  11     1166.69     1239.07     43.15 o 
   0  10  11     1857.79     1830.62     55.00 o 
   1  10  11      516.26      471.40     28.63 o 
   2  10  11     1208.04     1081.36     42.07 o 
   3  10  11      111.88      133.83     23.18 o 
   4  10  11     1039.38     1103.58     45.28 o 
   5  10  11       20.58       18.31     20.01 o 
   6  10  11      259.27      216.83     30.25 o 
   7  10  11      114.30       77.37     26.61 o 
 -10  11  11       28.55       30.16     30.86 o 
  -9  11  11        4.29       -4.06     40.44 o 
  -8  11  11      800.48      826.89     43.07 o 
  -7  11  11        2.85       -5.47     20.85 o 
  -6  11  11       88.64       38.85     20.77 o 
  -5  11  11       24.15       22.86     18.60 o 
  -4  11  11      873.57      961.02     37.71 o 
  -3  11  11       10.80       -1.04     14.88 o 
  -2  11  11       90.33       93.71     19.45 o 
  -1  11  11       71.68       54.81     18.17 o 
   0  11  11      160.15      117.70     33.14 o 
   1  11  11       45.85       50.02     18.21 o 
   2  11  11      288.52      302.12     27.58 o 
   3  11  11      505.57      418.42     29.43 o 
   4  11  11      200.07      210.18     43.87 o 
   5  11  11      812.99      761.16     39.51 o 
   6  11  11      161.94      145.10     28.76 o 
   7  11  11      189.90      163.71     31.30 o 
  -9  12  11      293.62      346.32     40.32 o 
  -8  12  11      287.61      315.66     36.95 o 
  -7  12  11      128.12      124.16     26.72 o 
  -6  12  11      310.99      319.77     33.33 o 
  -5  12  11     1093.37     1162.26     46.46 o 
  -4  12  11        1.45        2.35     13.41 o 
  -3  12  11       54.97       48.37     17.66 o 
  -2  12  11       50.47       59.27     18.30 o 
  -1  12  11        6.90       -2.09     14.69 o 
   0  12  11      262.58      275.68     26.26 o 
   1  12  11      688.48      727.09     57.80 o 
   2  12  11       42.80       37.32     19.51 o 
   3  12  11      128.56      104.85     36.21 o 
   4  12  11     1000.26      943.06     43.28 o 
   5  12  11       38.09       18.68     21.20 o 
   6  12  11        3.07        2.86     24.63 o 
   7  12  11      177.28      211.53     34.24 o 
  -9  13  11       75.98       83.30     31.75 o 
  -8  13  11      289.76      441.46     38.04 o 
  -7  13  11       83.12      100.71     26.98 o 
  -6  13  11       89.72      122.11     26.55 o 
  -5  13  11      135.24      216.17     29.29 o 
  -4  13  11     1235.66     1290.80     38.17 o 
  -3  13  11      605.37      600.52     32.75 o 
  -2  13  11      356.51      366.45     34.59 o 
  -1  13  11       68.21       61.55     19.88 o 
   0  13  11      774.32      863.38     51.66 o 
   1  13  11      217.63      241.92     28.10 o 
   2  13  11      211.90      186.61     29.86 o 
   3  13  11       41.04       23.98     19.48 o 
   4  13  11      210.38      196.41     31.19 o 
   5  13  11        0.37      -21.74     21.80 o 
   6  13  11      235.04      230.35     35.85 o 
  -8  14  11        3.25       12.83     27.29 o 
  -7  14  11       67.10       67.28     27.79 o 
  -6  14  11       18.65       25.87     23.72 o 
  -5  14  11      240.07      314.88     33.50 o 
  -4  14  11       13.71        1.71     14.85 o 
  -3  14  11       89.17      123.35     23.06 o 
  -2  14  11       19.50        7.42     18.56 o 
  -1  14  11      171.34      184.60     25.85 o 
   0  14  11      247.81      260.86     28.79 o 
   1  14  11      345.07      318.50     31.48 o 
   2  14  11      294.00      253.63     30.25 o 
   3  14  11        0.98       -9.26     20.46 o 
   4  14  11        9.84      -17.84     21.57 o 
   5  14  11        5.60       -0.11     23.20 o 
   6  14  11       34.66       28.21     34.98 o 
  -8  15  11       64.93       23.47     37.91 o 
  -7  15  11       51.13       70.12     28.79 o 
  -6  15  11       16.53       -2.42     24.66 o 
  -5  15  11       79.94       67.26     36.68 o 
  -4  15  11      104.43      136.80     20.60 o 
  -3  15  11      143.26      155.31     26.78 o 
  -2  15  11      146.91      101.22     23.40 o 
  -1  15  11      105.51      101.62     30.54 o 
   0  15  11      366.64      343.14     30.94 o 
   1  15  11       38.82       16.19     28.38 o 
   2  15  11      516.56      495.12     33.17 o 
   3  15  11       66.89       44.22     23.26 o 
   4  15  11        6.38      -10.37     22.46 o 
   5  15  11        6.96       -0.52     25.40 o 
  -7  16  11       78.40       46.02     34.23 o 
  -6  16  11        1.32       -6.26     25.26 o 
  -5  16  11       17.77        2.17     23.47 o 
  -4  16  11       47.15       28.86     23.94 o 
  -3  16  11        2.18      -16.59     16.59 o 
  -2  16  11       94.55      128.93     34.66 o 
  -1  16  11      269.02      324.90     32.77 o 
   0  16  11      203.50      188.52     29.08 o 
   1  16  11        2.03      -14.54     21.13 o 
   2  16  11       21.15       16.52     23.74 o 
   3  16  11       22.19        7.00     24.11 o 
   4  16  11       78.63       56.74     27.71 o 
  -6  17  11        1.45       16.61     28.85 o 
  -5  17  11       10.64      -13.05     25.96 o 
  -4  17  11       23.34       45.46     25.61 o 
  -3  17  11       78.36       37.48     22.18 o 
  -2  17  11       46.79       93.94     25.76 o 
  -1  17  11      156.42      177.95     62.42 o 
   0  17  11      167.26      162.11     37.69 o 
   1  17  11       70.02       59.14     32.49 o 
   2  17  11       67.35       84.55     37.11 o 
   3  17  11       20.50      -21.52     33.29 o 
  -5  18  11      106.93       66.21     40.58 o 
  -4  18  11      141.18       37.40     30.40 o 
  -3  18  11        1.50       -9.31     21.56 o 
  -2  18  11      829.06      821.21     57.19 o 
  -1  18  11      134.55      148.02     38.13 o 
   0  18  11       21.46       16.03     31.05 o 
   1  18  11      338.15      426.31     55.17 o 
   2  18  11        8.00      -16.90     32.13 o 
  -3  19  11      477.52      452.91     34.42 o 
  -2  19  11      119.23      189.11     39.50 o 
  -1  19  11      191.00      208.25     42.96 o 
   0  19  11      276.44      301.83     49.03 o 
 -11   0  12      948.33     1199.29     85.71 o 
 -10   0  12       22.36       30.11     37.11 o 
  -9   0  12      123.54      136.40     37.84 o 
  -8   0  12     1251.72     1276.14     45.64 o 
  -7   0  12      212.58      198.34     31.19 o 
  -6   0  12     1363.29     1455.74     44.49 o 
  -5   0  12     2586.22     2259.12     56.92 o 
  -4   0  12      426.24      500.55     24.04 o 
  -3   0  12     4139.52     4505.30    142.32 o 
  -2   0  12     1317.65     1212.87     58.56 o 
  -1   0  12      176.91      114.88     22.82 o 
   0   0  12     1992.78     2115.02     80.15 o 
   1   0  12     1730.23     1899.63     75.67 o 
   2   0  12     3253.57     3251.13    111.85 o 
   3   0  12     3629.10     3501.91    121.16 o 
   4   0  12      656.77      749.94     49.97 o 
   5   0  12      270.06      279.44     36.46 o 
   6   0  12     2715.74     2929.52    118.71 o 
   7   0  12      289.67      336.77     51.99 o 
   8   0  12      376.74      479.67     61.81 o 
 -11   1  12      133.61       88.12     33.65 o 
 -10   1  12      930.88     1083.68     54.33 o 
  -9   1  12      149.46      191.30     23.47 o 
  -8   1  12       94.85       78.13     14.29 o 
  -7   1  12      184.18      189.46     15.80 o 
  -6   1  12     1114.70     1106.81     27.00 o 
  -5   1  12       27.23       27.97      9.27 o 
  -4   1  12     7625.36     7706.17    104.81 o 
  -3   1  12     1192.80     1119.58     39.94 o 
  -2   1  12      103.48       47.48     15.13 o 
  -1   1  12     5979.73     5967.78    122.97 o 
   0   1  12       93.84      121.00     17.55 o 
   1   1  12     1143.54     1180.09     39.62 o 
   2   1  12     2563.05     2559.00     66.82 o 
   3   1  12      180.33      199.19     22.81 o 
   4   1  12        6.50       -1.26     14.80 o 
   5   1  12     2481.12     2578.29     73.73 o 
   6   1  12       69.33       81.19     28.52 o 
   7   1  12     1007.94     1108.31     50.37 o 
   8   1  12      134.62      199.49     34.69 o 
 -11   2  12     1213.96      546.18     74.16 o 
  -9   2  12      615.04      564.02     33.69 o 
  -8   2  12     2243.11     2255.72    131.78 o 
  -7   2  12     2151.73     2150.87     50.60 o 
  -6   2  12        8.79       15.79      9.81 o 
  -5   2  12     4918.07     5091.86     74.70 o 
  -4   2  12     2243.28     2426.80     47.32 o 
  -3   2  12      461.61      483.05     26.54 o 
  -2   2  12     8528.24     8936.70    175.79 o 
  -1   2  12      303.71      381.34     47.91 o 
   0   2  12      252.28      209.89     19.39 o 
   1   2  12     1573.85     1664.95     49.21 o 
   2   2  12       10.17       36.34     14.32 o 
   3   2  12      558.88      550.73     32.20 o 
   4   2  12      870.33      970.57     40.27 o 
   5   2  12       14.06       -7.29     25.67 o 
   6   2  12      127.96      115.35     24.42 o 
   7   2  12       29.33       14.56     18.19 o 
   8   2  12      669.93      609.31     42.20 o 
 -11   3  12      164.59       68.85     33.06 o 
 -10   3  12      565.37      608.04     42.02 o 
  -9   3  12      205.55      228.61     24.56 o 
  -8   3  12        5.76        1.16     15.01 o 
  -7   3  12      547.40      480.99     23.91 o 
  -6   3  12      162.13      160.55     25.57 o 
  -5   3  12       64.07       63.80     28.59 o 
  -4   3  12     3180.49     3126.26     72.22 o 
  -3   3  12      267.00      236.03     15.97 o 
  -2   3  12       86.87       20.72     19.86 o 
  -1   3  12     2697.86     2681.73     65.78 o 
   0   3  12       37.04       60.92     14.44 o 
   1   3  12     1290.56     1312.75     42.43 o 
   2   3  12     3284.87     3268.20     79.33 o 
   3   3  12      355.51      317.92     37.26 o 
   4   3  12       31.00       45.24     17.83 o 
   5   3  12      197.43      164.75     20.49 o 
   6   3  12      173.46      137.62     26.94 o 
   7   3  12     1096.60     1262.57     42.21 o 
   8   3  12      186.76      219.40     70.19 o 
 -11   4  12      121.23      136.27     35.76 o 
 -10   4  12        0.66       -7.73     20.24 o 
  -9   4  12      197.81      245.00     25.55 o 
  -8   4  12       31.64       31.05     16.49 o 
  -7   4  12       59.59       78.55     16.25 o 
  -6   4  12     1008.11     1024.82     32.25 o 
  -5   4  12      687.23      676.94     25.40 o 
  -4   4  12      702.01      666.63     21.74 o 
  -3   4  12      667.78      612.23     23.02 o 
  -2   4  12     1023.02     1035.85     81.92 o 
  -1   4  12      205.72      192.84     19.95 o 
   0   4  12     2769.98     2720.74     66.87 o 
   1   4  12     2784.24     2793.97    103.44 o 
   2   4  12     1436.44     1566.34     68.67 o 
   3   4  12      570.02      560.09     24.21 o 
   4   4  12      836.97      812.87     36.73 o 
   5   4  12      131.55      169.41     20.61 o 
   6   4  12      652.88      725.84     31.59 o 
   7   4  12      313.44      371.01     28.46 o 
   8   4  12      773.12      799.18     46.30 o 
 -11   5  12        1.19        4.84     43.90 o 
 -10   5  12       45.52       70.73     26.84 o 
  -9   5  12       15.69        0.64     18.21 o 
  -8   5  12       51.33       46.86     17.39 o 
  -7   5  12      504.47      547.64     26.10 o 
  -6   5  12       76.99       71.57     15.73 o 
  -5   5  12      548.94      610.69     29.57 o 
  -4   5  12        2.20        9.20     11.02 o 
  -3   5  12        1.40        8.15     10.48 o 
  -2   5  12       89.04      120.55     13.84 o 
  -1   5  12      588.82      631.75     22.54 o 
   0   5  12      307.31      275.13     16.74 o 
   1   5  12     2310.38     2252.14     64.09 o 
   2   5  12     1176.62     1190.22     33.93 o 
   3   5  12     2240.13     2413.19     53.76 o 
   4   5  12      193.28      234.37     36.86 o 
   5   5  12       95.33      160.60     25.40 o 
   6   5  12        6.60       15.22     16.64 o 
   7   5  12      662.47      681.20     32.55 o 
   8   5  12      104.99       98.35     30.15 o 
 -11   6  12       77.33       59.64     47.80 o 
 -10   6  12       12.33        0.16     29.17 o 
  -9   6  12        8.41       26.03     22.18 o 
  -8   6  12      432.47      428.12     30.64 o 
  -7   6  12        0.36       12.18     17.81 o 
  -6   6  12        0.23        3.70     15.40 o 
  -5   6  12      610.28      621.02     30.62 o 
  -4   6  12      105.29      109.57     17.23 o 
  -3   6  12      423.95      349.63     22.64 o 
  -2   6  12     1099.30     1151.44     30.61 o 
  -1   6  12      106.58       70.12     12.87 o 
   0   6  12       77.32       65.20     12.16 o 
   1   6  12     1307.56     1295.66     34.81 o 
   2   6  12       29.15       25.08     12.32 o 
   3   6  12      266.01      262.51     19.92 o 
   4   6  12       69.31       73.56     23.56 o 
   5   6  12       10.10       -1.30     15.10 o 
   6   6  12        4.33        8.51     17.32 o 
   7   6  12        9.30       18.81     19.56 o 
   8   6  12       16.26       -4.59     21.60 o 
 -11   7  12       18.02       37.98     38.41 o 
 -10   7  12        4.83       15.21     24.12 o 
  -9   7  12       60.75       66.59     24.67 o 
  -8   7  12       18.54       -1.25     19.59 o 
  -7   7  12       68.55       57.22     20.42 o 
  -6   7  12        0.11       -2.04     16.16 o 
  -5   7  12      468.30      393.47     26.06 o 
  -4   7  12      170.12      186.84     50.58 o 
  -3   7  12      298.22      320.79     30.76 o 
  -2   7  12     2777.05     2807.48     70.69 o 
  -1   7  12       12.92       23.85     16.07 o 
   0   7  12       60.84       35.43     16.12 o 
   1   7  12     1415.05     1501.63     49.50 o 
   2   7  12      109.85       99.89     20.52 o 
   3   7  12      390.67      359.51     26.86 o 
   4   7  12      217.08      173.28     59.03 o 
   5   7  12      108.78       89.60     22.91 o 
   6   7  12        1.79       -4.92     21.50 o 
   7   7  12       85.91       85.29     44.62 o 
   8   7  12       31.74       49.55     56.83 o 
 -10   8  12      102.13       95.20     30.37 o 
  -9   8  12       14.84        4.83     23.41 o 
  -8   8  12       72.32       67.28     23.91 o 
  -7   8  12      535.55      475.84     30.95 o 
  -6   8  12      527.63      481.63     30.46 o 
  -5   8  12       13.54       15.90     15.67 o 
  -4   8  12      732.74      700.54     31.18 o 
  -3   8  12       10.68       16.22     13.98 o 
  -2   8  12      832.85      871.90     36.83 o 
  -1   8  12     6603.76     6239.79    130.41 o 
   0   8  12      285.01      276.18     24.20 o 
   1   8  12      299.50      319.08     26.60 o 
   2   8  12       50.41       31.15     17.59 o 
   3   8  12        8.23        5.91     17.01 o 
   4   8  12       81.80       57.48     21.04 o 
   5   8  12      203.41      213.20     29.39 o 
   6   8  12        1.42       -3.06     22.09 o 
   7   8  12        1.41       18.30     25.37 o 
 -10   9  12       19.50        1.77     27.56 o 
  -9   9  12      293.96      338.08     37.66 o 
  -8   9  12       38.91       33.45     22.72 o 
  -7   9  12       28.77       45.89     20.58 o 
  -6   9  12      226.26      169.98     25.31 o 
  -5   9  12      161.31      172.93     48.92 o 
  -4   9  12      590.42      544.54     28.60 o 
  -3   9  12      541.51      450.28     47.37 o 
  -2   9  12      336.80      313.52     29.93 o 
  -1   9  12      168.45      144.25     21.68 o 
   0   9  12     1222.26     1166.42     66.94 o 
   1   9  12      206.91      190.69     29.64 o 
   2   9  12      387.47      405.33     41.81 o 
   3   9  12      102.65      117.95     30.07 o 
   4   9  12        9.84       15.10     19.36 o 
   5   9  12      383.33      414.46     31.38 o 
   6   9  12       22.75       -7.87     22.52 o 
   7   9  12       79.58       59.80     59.14 o 
 -10  10  12        5.34      -22.98     27.77 o 
  -9  10  12        5.66       12.52     24.95 o 
  -8  10  12        1.66        3.16     23.20 o 
  -7  10  12       14.52       -2.88     24.77 o 
  -6  10  12      400.83      426.02     35.56 o 
  -5  10  12        2.11       -6.29     17.16 o 
  -4  10  12       36.53       54.39     14.86 o 
  -3  10  12     2184.81     2113.25     60.60 o 
  -2  10  12      654.87      602.29     30.93 o 
  -1  10  12       43.17       26.14     21.88 o 
   0  10  12     3090.31     2120.01     91.41 o 
   1  10  12       68.97       32.75     16.71 o 
   2  10  12      363.20      142.97     32.57 o 
   3  10  12     1492.85      660.05     50.55 o 
   4  10  12      222.14      238.86     41.95 o 
   5  10  12       35.27        5.69     20.87 o 
   7  10  12       42.34       14.27     26.67 o 
  -9  11  12      608.89      664.35     41.79 o 
  -8  11  12        0.13        7.49     23.40 o 
  -7  11  12       26.05       61.82     23.90 o 
  -6  11  12      657.65      670.62     48.49 o 
  -5  11  12       63.67       52.48     30.11 o 
  -4  11  12      747.51      743.15     50.90 o 
  -3  11  12      177.26      142.52     22.47 o 
  -2  11  12      253.26      248.90     32.35 o 
  -1  11  12       88.77       92.84     20.39 o 
   0  11  12       29.04       26.61     17.69 o 
   1  11  12     1078.97     1005.09     42.18 o 
   2  11  12      921.76      899.18     40.78 o 
   3  11  12        0.37        6.35     19.52 o 
   4  11  12      275.37      326.38     36.75 o 
   5  11  12      441.73      195.97     39.50 o 
   6  11  12        2.67      -15.81     24.43 o 
  -9  12  12      302.01      431.95     43.35 o 
  -8  12  12       16.86       16.32     25.03 o 
  -7  12  12      293.97      312.72     31.30 o 
  -6  12  12      142.82      152.44     28.09 o 
  -5  12  12     1379.25     1407.29     52.28 o 
  -4  12  12      788.74      750.29     29.45 o 
  -3  12  12     1029.52      960.17     66.58 o 
  -2  12  12     1287.07     1200.37     60.44 o 
  -1  12  12      131.96      144.04     23.30 o 
   0  12  12      281.43      240.86     41.59 o 
   1  12  12      516.60      482.17     31.10 o 
   2  12  12       32.45       35.76     20.31 o 
   3  12  12      258.56      203.18     28.74 o 
   4  12  12      204.47      186.51     59.03 o 
   5  12  12       23.07        4.06     33.68 o 
   6  12  12      308.65      390.52     37.92 o 
  -8  13  12       15.45       -9.03     26.19 o 
  -7  13  12       67.37       66.94     25.34 o 
  -6  13  12     1095.66     1126.71     49.14 o 
  -5  13  12      179.05      229.54     30.98 o 
  -4  13  12      689.90      751.51     29.98 o 
  -3  13  12      900.14      833.72     38.69 o 
  -2  13  12      122.71      134.12     61.70 o 
  -1  13  12      859.97      868.68     39.55 o 
   0  13  12      164.12      146.88     24.92 o 
   1  13  12     1137.38     1189.22     47.55 o 
   2  13  12      630.84      680.13     38.38 o 
   3  13  12       86.46       72.85     23.95 o 
   4  13  12      238.09      188.05     31.39 o 
   5  13  12      446.25      226.51     44.12 o 
   6  13  12       15.53        9.73     27.19 o 
  -8  14  12       47.03       94.88     31.35 o 
  -7  14  12        3.16        8.58     24.24 o 
  -6  14  12      250.27      296.92     36.23 o 
  -5  14  12      815.59      748.17     40.29 o 
  -4  14  12      109.51      109.62     27.02 o 
  -3  14  12      518.95      590.68     34.32 o 
  -2  14  12      930.48     1011.38     43.29 o 
  -1  14  12       28.19        9.02     19.15 o 
   0  14  12     1636.22     1762.49     59.51 o 
   1  14  12      816.86      781.33     40.21 o 
   2  14  12       99.61       86.70     23.84 o 
   3  14  12     1674.10     1698.14     61.11 o 
   4  14  12       99.42       79.14     26.91 o 
   5  14  12       19.46       21.28     48.09 o 
  -7  15  12       57.46       69.48     28.80 o 
  -6  15  12      320.07      385.48     46.75 o 
  -5  15  12       70.76      131.74     36.79 o 
  -4  15  12      891.33      863.88     43.68 o 
  -3  15  12      504.40      470.93     31.63 o 
  -2  15  12       83.02       79.82     30.44 o 
  -1  15  12      478.86      533.81     42.24 o 
   0  15  12      567.49      581.88     35.23 o 
   1  15  12      695.98      799.46     40.55 o 
   2  15  12      677.31      768.81     40.91 o 
   3  15  12       68.64       61.50     26.00 o 
   4  15  12       27.25        8.94     24.58 o 
  -6  16  12       29.36       19.49     37.30 o 
  -5  16  12      496.82      478.17     40.26 o 
  -4  16  12       81.30       75.43     26.72 o 
  -3  16  12      243.13      327.03     45.56 o 
  -2  16  12      876.98      886.18     42.73 o 
  -1  16  12       40.23        9.69     22.38 o 
   0  16  12      538.56      615.85     36.72 o 
   1  16  12       71.51       66.57     25.00 o 
   2  16  12        4.27        2.22     23.30 o 
   3  16  12      149.43      121.92     34.88 o 
   4  16  12       14.45       24.26     35.31 o 
  -5  17  12       11.78       16.39     27.52 o 
  -4  17  12      106.64      140.55     31.51 o 
  -3  17  12      545.33      594.51     30.91 o 
  -2  17  12      157.43      180.80     31.03 o 
  -1  17  12      582.76      578.51     37.41 o 
   0  17  12       30.20       46.50     47.69 o 
   1  17  12       44.33       27.72     25.77 o 
   2  17  12       81.69       80.58     37.62 o 
   3  17  12       20.45       40.87     35.31 o 
  -4  18  12        9.55       40.22     35.67 o 
  -3  18  12      193.82      212.05    102.61 o 
  -2  18  12      165.13      209.55     43.69 o 
  -1  18  12       21.97       20.58     32.78 o 
   0  18  12      397.25      385.08     45.56 o 
   1  18  12       10.01       14.01     33.07 o 
 -11   1  13       29.19       53.54     34.05 o 
 -10   1  13      133.89       86.19     29.80 o 
  -9   1  13      242.82      186.61     31.97 o 
  -8   1  13      365.72      339.74     23.44 o 
  -7   1  13      234.64      246.21     21.56 o 
  -6   1  13      423.92      443.91     23.52 o 
  -5   1  13     1591.27     1716.25     34.35 o 
  -4   1  13      347.02      366.67     24.05 o 
  -3   1  13      897.40      979.14     51.95 o 
  -2   1  13      220.82      210.36     38.16 o 
  -1   1  13       70.28      112.49     26.25 o 
   0   1  13      365.23      382.04     25.99 o 
   1   1  13      230.61      256.29     22.55 o 
   2   1  13      439.99      427.09     26.20 o 
   3   1  13        0.36       -4.53     14.78 o 
   4   1  13       37.81       36.64     17.83 o 
   5   1  13      811.72      802.12     39.64 o 
   6   1  13      229.40      245.14     31.80 o 
   7   1  13        1.66        4.84     19.25 o 
   8   1  13       20.04       12.32     28.05 o 
 -11   2  13       71.78        4.09     42.10 o 
 -10   2  13        9.76        6.84     27.25 o 
  -9   2  13      121.97       98.95     20.72 o 
  -8   2  13      425.93      401.25     32.69 o 
  -7   2  13        5.07       11.95     14.12 o 
  -6   2  13        9.82       19.01     12.85 o 
  -5   2  13      514.37      460.54     47.30 o 
  -4   2  13       47.11       47.28     11.93 o 
  -3   2  13     2111.88     2091.38     59.33 o 
  -2   2  13       28.93        6.07     23.61 o 
  -1   2  13       51.25       17.65     13.31 o 
   0   2  13      653.79      558.27     40.80 o 
   1   2  13       38.36       39.83     29.42 o 
   2   2  13      533.95      565.92     33.94 o 
   3   2  13      525.36      478.59     28.13 o 
   4   2  13      752.61      763.12     36.52 o 
   5   2  13      823.91      855.35     40.63 o 
   6   2  13        3.00       -1.55     16.57 o 
   7   2  13       25.84        7.11     19.75 o 
   8   2  13       16.77        3.50     27.62 o 
 -11   3  13       39.98       98.52     36.10 o 
 -10   3  13      430.18      490.42     30.37 o 
  -9   3  13        0.34      -14.68     17.83 o 
  -8   3  13       69.04       63.63     18.16 o 
  -7   3  13      936.02      925.83     38.38 o 
  -6   3  13        4.23       -1.57     12.00 o 
  -5   3  13      287.18      326.11     26.97 o 
  -3   3  13        0.21       -1.20     13.53 o 
  -2   3  13     5447.94     5331.79    156.83 o 
  -1   3  13      598.44      561.61     52.64 o 
   0   3  13        2.63        8.29     13.08 o 
   1   3  13     1882.32     1986.64    152.32 o 
   2   3  13      205.24      223.19     24.37 o 
   3   3  13       61.01       52.15     18.31 o 
   4   3  13     1240.04     1324.70     82.75 o 
   5   3  13       18.76       35.38     16.42 o 
   6   3  13      284.75      324.38     28.26 o 
   7   3  13      439.40      500.60     29.63 o 
   8   3  13      255.24      382.79     43.08 o 
 -11   4  13       33.78       10.77     37.10 o 
 -10   4  13        0.53        5.13     21.21 o 
  -9   4  13      432.49      495.69     28.32 o 
  -8   4  13     1198.85     1262.63     40.05 o 
  -7   4  13      258.89      247.63     26.75 o 
  -6   4  13      542.63      546.19     32.94 o 
  -5   4  13      117.63      116.57     24.76 o 
  -4   4  13        4.31       -3.82     10.93 o 
  -3   4  13     3621.83     3566.20     67.69 o 
  -2   4  13      376.86      395.05     23.65 o 
  -1   4  13     1972.16     2028.43     55.75 o 
   0   4  13      743.53      744.98     38.16 o 
   1   4  13      155.18      233.14     23.59 o 
   2   4  13      127.50      134.94     30.83 o 
   3   4  13     1229.07     1195.29     36.08 o 
   4   4  13      228.41      207.89     26.44 o 
   5   4  13     1073.93      985.35     35.25 o 
   6   4  13       93.20       82.24     19.80 o 
   7   4  13      115.70      129.10     34.96 o 
   8   4  13      104.79       94.81     32.22 o 
 -11   5  13       63.82      114.09     51.77 o 
 -10   5  13      688.62      692.99     41.88 o 
  -9   5  13      803.54      766.00     40.41 o 
  -8   5  13      620.91      589.65     28.71 o 
  -7   5  13     2569.95     2416.55     57.02 o 
  -6   5  13      172.40      172.07     22.92 o 
  -5   5  13       17.19        2.83     12.00 o 
  -4   5  13       14.25        9.75     11.10 o 
  -3   5  13      750.79      766.94     26.33 o 
  -2   5  13      762.72      746.34     31.51 o 
  -1   5  13     1404.08     1324.48     34.73 o 
   0   5  13      144.24      136.58     16.02 o 
   1   5  13       14.51       14.30     12.36 o 
   2   5  13      826.74      928.48     30.77 o 
   3   5  13      688.04      663.30     32.01 o 
   4   5  13      179.96       95.85     23.40 o 
   5   5  13       67.79       52.14     17.73 o 
   6   5  13      497.60      517.71     32.51 o 
   7   5  13      261.80      311.01     30.18 o 
   8   5  13       67.80       69.73     25.33 o 
 -10   6  13        1.44       23.34     25.71 o 
  -9   6  13      532.19      602.44     37.48 o 
  -8   6  13     1344.09     1300.88     50.45 o 
  -7   6  13      657.00      684.18     35.29 o 
  -6   6  13     1179.18     1037.59     41.48 o 
  -5   6  13       92.33       83.73     19.33 o 
  -4   6  13      419.63      429.35     25.03 o 
  -3   6  13       29.83        6.59     13.96 o 
  -2   6  13     1386.65     1465.00     47.50 o 
  -1   6  13     1535.98     1430.34     47.02 o 
   0   6  13     2806.51     2782.98     72.74 o 
   1   6  13     1339.20     1325.01     36.50 o 
   2   6  13      540.81      551.26     24.35 o 
   3   6  13      384.06      382.52     22.33 o 
   4   6  13       29.57       32.10     15.58 o 
   5   6  13     1032.98     1126.24     38.32 o 
   6   6  13      470.48      496.18     35.68 o 
   7   6  13       56.25       63.10     22.68 o 
 -10   7  13       74.94      115.87     31.24 o 
  -9   7  13       20.03       12.79     23.43 o 
  -8   7  13      921.26     1030.94     50.04 o 
  -7   7  13     1415.42     1310.14     49.09 o 
  -6   7  13      281.76      327.00     25.75 o 
  -5   7  13     1218.28     1231.64     45.27 o 
  -4   7  13     1633.72     1612.10     55.06 o 
  -3   7  13      435.65      429.18     41.19 o 
  -2   7  13     2941.97     2803.65    137.88 o 
  -1   7  13     1428.59     1360.95     57.69 o 
   0   7  13      520.73      504.06     47.30 o 
   1   7  13     2867.36     2916.53     76.87 o 
   2   7  13     4431.22     4519.08    106.21 o 
   3   7  13      396.39      433.16     29.64 o 
   4   7  13     2970.74     3285.73     88.10 o 
   5   7  13      109.32       75.35     30.76 o 
   6   7  13      390.56      442.83     34.11 o 
   7   7  13      450.52      540.44     38.93 o 
 -10   8  13       96.63      143.29     32.13 o 
  -9   8  13      551.28      649.16     40.36 o 
  -8   8  13     1073.51     1167.11     49.19 o 
  -7   8  13      247.26      235.14     28.89 o 
  -6   8  13      705.60      758.25     36.70 o 
  -5   8  13      277.70      236.52     39.46 o 
  -4   8  13      534.86      478.79     27.15 o 
  -3   8  13      539.57      460.17     26.87 o 
  -2   8  13      457.49      434.45     32.64 o 
  -1   8  13     1914.24     2006.45     59.06 o 
   0   8  13     1339.38     1330.31     47.07 o 
   1   8  13     1300.74     1348.38     48.40 o 
   2   8  13     1698.42     1755.66     71.49 o 
   3   8  13     1074.94     1136.48     46.35 o 
   4   8  13        7.86       11.16     19.69 o 
   5   8  13     1051.63     1158.42     49.79 o 
   6   8  13       40.61       31.56     34.70 o 
   7   8  13        9.72      -25.67     27.98 o 
 -10   9  13      255.22      297.29     40.80 o 
  -9   9  13      470.76      469.71     37.56 o 
  -8   9  13      176.08      206.38     43.72 o 
  -7   9  13      684.53      745.38     38.70 o 
  -6   9  13       20.53       19.09     19.07 o 
  -5   9  13      152.11      137.47     23.75 o 
  -4   9  13     1289.51     1260.97     43.98 o 
  -3   9  13       98.06       76.76     19.24 o 
  -2   9  13        9.80        4.27     15.29 o 
  -1   9  13      289.24      303.12     26.02 o 
   0   9  13      452.99      454.74     33.36 o 
   1   9  13      890.45      844.00     38.76 o 
   2   9  13      365.41      349.31     27.49 o 
   3   9  13      396.67      418.46     30.25 o 
   4   9  13      447.64      424.61     32.22 o 
   5   9  13        2.40       -5.53     21.03 o 
   6   9  13      144.51      117.41     40.15 o 
   7   9  13      110.38       82.46     30.93 o 
  -9  10  13      711.18      832.97     45.40 o 
  -8  10  13      313.29      368.87     34.61 o 
  -7  10  13        0.55       -7.39     20.50 o 
  -6  10  13      566.18      584.07     34.54 o 
  -5  10  13      213.03      245.17     53.33 o 
  -4  10  13      108.72      143.62     40.62 o 
  -3  10  13     2686.94     2840.12     75.11 o 
  -2  10  13      112.01      165.64     30.11 o 
  -1  10  13      967.05      799.72     36.24 o 
   0  10  13     1222.17      764.03     54.66 o 
   1  10  13      128.40      128.99     23.40 o 
   2  10  13      250.50      239.66     47.73 o 
   3  10  13     1002.58      913.57     58.67 o 
   4  10  13       58.50       32.84     22.66 o 
   5  10  13      429.99      390.14     48.16 o 
   6  10  13       76.59       27.52     26.49 o 
  -9  11  13        5.81      -19.44     26.57 o 
  -8  11  13      267.26      307.96     37.16 o 
  -7  11  13       18.95       16.11     21.79 o 
  -6  11  13      124.08       97.03     24.22 o 
  -5  11  13     1126.66     1120.03     46.23 o 
  -4  11  13      202.04      241.24     33.50 o 
  -3  11  13       17.60       18.42     18.25 o 
  -2  11  13     1563.56     1328.13    223.45 o 
  -1  11  13      797.33      798.54     58.24 o 
   0  11  13      147.52       98.96     21.87 o 
   1  11  13     2030.56     2067.90     64.25 o 
   2  11  13      582.64      658.60     36.43 o 
   3  11  13      126.72      132.61     25.40 o 
   4  11  13      994.08      971.23    132.39 o 
   5  11  13      189.29       24.14     41.99 o 
   6  11  13        5.05       -4.01     25.70 o 
  -9  12  13      122.83      108.89     42.17 o 
  -8  12  13        4.39        7.62     25.88 o 
  -7  12  13       37.37       47.96     30.72 o 
  -6  12  13      352.43      331.49     34.58 o 
  -5  12  13      171.58      152.89     39.75 o 
  -4  12  13       82.95       76.99     17.21 o 
  -3  12  13      666.60      620.93     34.14 o 
  -2  12  13        2.97       13.78     17.85 o 
  -1  12  13       31.48       30.10     30.54 o 
   0  12  13     2694.75     2585.31     74.21 o 
   1  12  13       92.73       41.52     20.98 o 
   2  12  13      132.75      145.77     26.66 o 
   3  12  13      205.88      214.89     30.67 o 
   4  12  13       49.73       96.48     26.11 o 
   5  12  13       13.73       16.38     24.79 o 
  -8  13  13       28.26       16.69     27.47 o 
  -7  13  13       42.80       67.65     26.91 o 
  -6  13  13      103.44       97.87     27.16 o 
  -5  13  13       19.34       33.79     28.81 o 
  -4  13  13        1.91      -20.12     20.12 o 
  -3  13  13       12.05       24.16     19.34 o 
  -2  13  13      153.28      121.64     24.57 o 
  -1  13  13      296.63      313.74     29.01 o 
   0  13  13      566.60      518.75     33.25 o 
   1  13  13      173.57      196.34     52.39 o 
   2  13  13      427.93      451.55     32.86 o 
   3  13  13       82.27      103.19     27.73 o 
   4  13  13       15.45        3.92     24.11 o 
   5  13  13        0.11        1.67     26.13 o 
  -7  14  13       15.59       23.31     26.19 o 
  -6  14  13       17.99       54.26     25.60 o 
  -5  14  13       42.46       12.11     30.00 o 
  -4  14  13       69.92      109.55     27.60 o 
  -3  14  13       48.61       33.23     22.05 o 
  -2  14  13       24.59       -5.15     19.50 o 
  -1  14  13       77.40      107.41     35.92 o 
   0  14  13      297.19      262.22     36.03 o 
   1  14  13        2.94       -8.09     20.98 o 
   2  14  13       25.27       27.72     23.61 o 
   3  14  13       60.06       57.73     26.19 o 
   4  14  13        2.90       -7.31     25.32 o 
  -7  15  13        1.45      -13.77     27.20 o 
  -6  15  13       73.93       36.42     26.78 o 
  -5  15  13        7.32       -2.82     23.92 o 
  -4  15  13       70.12       71.49     27.06 o 
  -3  15  13      176.14      251.06     39.71 o 
  -2  15  13       13.02       11.07     22.31 o 
  -1  15  13        0.14      -20.24     20.24 o 
   0  15  13       33.17       40.10     22.99 o 
   1  15  13        4.91       -2.25     22.85 o 
   2  15  13       97.67       77.30     27.41 o 
   3  15  13       80.22       79.64     28.83 o 
   4  15  13        6.92        4.92     27.26 o 
  -6  16  13        1.29       15.22     28.25 o 
  -5  16  13        8.82        7.40     26.93 o 
  -4  16  13       43.24        0.18     25.28 o 
  -3  16  13      396.36      380.67     67.98 o 
  -2  16  13        7.35      -17.22     22.25 o 
  -1  16  13      189.91      246.32     55.71 o 
   0  16  13       24.82        6.11     26.10 o 
   1  16  13        4.88       -1.60     25.38 o 
   2  16  13       34.06       17.04     25.88 o 
   3  16  13      119.90       70.03     28.28 o 
  -4  17  13      273.35      355.63     40.89 o 
  -3  17  13       33.02       68.43     27.21 o 
  -2  17  13      800.89      824.22     43.62 o 
  -1  17  13      103.06      123.82     29.04 o 
   0  17  13       33.12       19.21     26.00 o 
   1  17  13      627.45      751.74     43.89 o 
  -2  18  13        0.66       -7.87     32.85 o 
  -1  18  13       78.97      114.09     39.64 o 
 -11   0  14        2.69      -14.51     48.23 o 
 -10   0  14      632.36      665.90     65.49 o 
  -9   0  14      266.89      284.86     54.23 o 
  -8   0  14      139.10      107.30     38.92 o 
  -7   0  14       63.01       43.76     31.34 o 
  -6   0  14     2443.50     2382.57     63.18 o 
  -5   0  14       93.99       44.80     15.78 o 
  -4   0  14     8381.06     9123.83    250.81 o 
  -3   0  14     2397.34     2533.03     98.42 o 
  -2   0  14      219.24      201.03     31.77 o 
  -1   0  14     1848.86     2153.94     83.83 o 
   0   0  14     3100.79     3446.81    118.20 o 
   1   0  14      331.34      294.24     33.22 o 
   2   0  14     2516.28     2555.49     99.21 o 
   3   0  14      345.72      385.66     39.14 o 
   4   0  14      783.61      731.10     52.35 o 
   5   0  14     1683.21     1689.79     83.90 o 
   6   0  14        0.94      -17.55     29.75 o 
   7   0  14      332.68      382.41     57.62 o 
 -11   1  14     1143.59     1302.53     64.81 o 
 -10   1  14       45.74        9.04     28.82 o 
  -9   1  14       11.08       19.94     26.62 o 
  -8   1  14      622.28      634.41     28.62 o 
  -7   1  14     1388.53     1368.41     50.77 o 
  -6   1  14      655.21      682.25     26.80 o 
  -5   1  14     2331.79     2346.47     54.11 o 
  -4   1  14       48.33       45.67     10.77 o 
  -3   1  14     1604.63     1597.35     54.12 o 
  -2   1  14     1257.47     1391.36     63.04 o 
  -1   1  14      694.33      720.18     31.85 o 
   0   1  14     1063.12     1098.38     48.34 o 
   1   1  14     1707.94     1653.61     88.13 o 
   2   1  14        6.59        3.18     15.29 o 
   3   1  14      671.84      608.98     32.44 o 
   4   1  14      210.87      245.32     28.42 o 
   5   1  14      321.91      341.87     32.12 o 
   6   1  14     2605.46     2711.83     82.70 o 
   7   1  14       77.43       47.85     22.16 o 
 -11   2  14      156.21       61.48     36.58 o 
 -10   2  14        3.22       31.02     28.82 o 
  -9   2  14      310.15      328.98     26.97 o 
  -8   2  14       75.07       42.42     17.31 o 
  -7   2  14       70.23       45.26     15.80 o 
  -6   2  14      579.75      579.85     25.39 o 
  -5   2  14      182.26      158.73     17.90 o 
  -4   2  14     1415.40     1240.91     45.73 o 
  -3   2  14      127.19       55.85     19.17 o 
  -2   2  14      141.79      118.78     26.28 o 
  -1   2  14       67.00       55.76     27.37 o 
   0   2  14       17.01       19.69     14.78 o 
   1   2  14     1573.33     1802.80     54.49 o 
   2   2  14      450.06      449.99     28.33 o 
   3   2  14        3.88        0.14     15.93 o 
   4   2  14      953.87      921.39     41.45 o 
   5   2  14      881.33      968.52     47.48 o 
   6   2  14        0.34      -17.50     17.50 o 
   7   2  14     1128.84     1311.62     45.65 o 
 -11   3  14      209.77      215.50     44.26 o 
 -10   3  14      519.96      584.80     54.17 o 
  -9   3  14      271.85      309.40     33.18 o 
  -8   3  14      220.75      254.64     28.87 o 
  -7   3  14     1226.09     1213.34     44.02 o 
  -6   3  14     1052.00     1070.45     39.79 o 
  -5   3  14      771.68      780.78     32.78 o 
  -4   3  14       23.27        5.89     16.12 o 
  -3   3  14     1553.26     1347.91    127.27 o 
  -2   3  14     1261.35     1234.89     56.47 o 
  -1   3  14      156.98      124.85     29.10 o 
   0   3  14     1743.27     1772.93     53.19 o 
   1   3  14      270.01      279.37     25.06 o 
   2   3  14       10.86        9.56     15.39 o 
   3   3  14      135.22      184.60     32.20 o 
   4   3  14      145.86      179.18     26.89 o 
   5   3  14       14.12       25.55     17.78 o 
   6   3  14     1028.95     1124.92     40.91 o 
   7   3  14      136.45      166.75     25.97 o 
 -10   4  14       15.88        2.80     25.30 o 
  -9   4  14       87.56      127.11     22.86 o 
  -8   4  14        7.42        9.66     16.70 o 
  -7   4  14      484.53      499.55     25.37 o 
  -6   4  14     1480.59     1524.72     50.26 o 
  -5   4  14     1427.02     1433.50     38.98 o 
  -4   4  14     3309.50     3377.45     66.53 o 
  -3   4  14     2234.14     2252.18     50.34 o 
  -2   4  14       44.10       54.17     17.76 o 
  -1   4  14     1879.81     2007.65     97.30 o 
   0   4  14      440.28      492.80     27.85 o 
   1   4  14      548.31      490.14     42.53 o 
   2   4  14     1686.17     1677.48     74.16 o 
   3   4  14     1407.58     1410.81     40.79 o 
   4   4  14      331.60      306.52     23.18 o 
   5   4  14     1376.06     1513.98     45.66 o 
   6   4  14      229.74      290.62     37.11 o 
   7   4  14      186.47      204.36     34.29 o 
 -10   5  14       78.68       42.81     37.37 o 
  -9   5  14      134.22       94.81     26.97 o 
  -8   5  14        1.21       21.86     20.90 o 
  -7   5  14      583.03      646.65     64.19 o 
  -6   5  14      842.75      861.26     37.98 o 
  -5   5  14      223.38      252.77     30.22 o 
  -4   5  14     1295.64     1293.32     35.95 o 
  -3   5  14     4316.98     4425.43    100.48 o 
  -2   5  14        2.57       37.30     26.86 o 
  -1   5  14      637.63      716.78     26.19 o 
   0   5  14      220.40      238.40     18.27 o 
   1   5  14       15.66       11.76     12.77 o 
   2   5  14      849.03      968.99     32.73 o 
   3   5  14      593.09      515.07     25.39 o 
   4   5  14       16.08        2.27     16.09 o 
   5   5  14       32.22       21.19     17.80 o 
   6   5  14      406.02      405.89     27.28 o 
   7   5  14        4.00       -3.84     21.80 o 
 -10   6  14      253.72      333.56     84.41 o 
  -9   6  14        2.33       19.36     27.55 o 
  -8   6  14       14.06       31.22     28.05 o 
  -7   6  14      320.98      325.98     36.03 o 
  -6   6  14      155.54      147.65     38.59 o 
  -5   6  14      349.89      327.37     25.18 o 
  -4   6  14      473.06      432.83     26.66 o 
  -3   6  14       70.42       70.87     18.49 o 
  -2   6  14     1093.93     1128.24     55.46 o 
  -1   6  14      198.18      163.79     22.44 o 
   0   6  14        0.13      -11.58     14.90 o 
   1   6  14      374.52      328.69     26.05 o 
   2   6  14      712.64      648.65     34.80 o 
   3   6  14       89.70       72.87     36.75 o 
   4   6  14        2.26       -1.55     19.76 o 
   5   6  14      411.17      418.56     32.50 o 
   6   6  14      131.68      123.35     28.98 o 
   7   6  14        1.78       -7.08     26.65 o 
 -10   7  14        5.12      -25.55     25.55 o 
  -9   7  14        3.75      -25.06     47.19 o 
  -8   7  14       10.27       21.45     22.26 o 
  -7   7  14      141.08      185.53     62.89 o 
  -6   7  14       80.87       72.63     20.66 o 
  -5   7  14       51.54       39.10     18.82 o 
  -4   7  14     1218.75     1200.44     43.14 o 
  -3   7  14      689.44      636.04     31.87 o 
  -2   7  14      226.26      175.17     30.18 o 
  -1   7  14     1112.61     1146.71     48.38 o 
   0   7  14      110.57       82.73     20.05 o 
   1   7  14      778.68      832.51     58.42 o 
   2   7  14     1268.09     1343.31     50.26 o 
   3   7  14       55.54       40.06     20.30 o 
   4   7  14      204.65      277.45     33.30 o 
   5   7  14        6.88      -20.70     20.79 o 
   6   7  14      147.06      170.19     31.37 o 
   7   7  14        0.10        4.37     28.70 o 
 -10   8  14        1.85      -24.44     27.31 o 
  -9   8  14        0.23       16.24     24.79 o 
  -8   8  14      606.34      498.69     35.10 o 
  -7   8  14        4.23        0.99     19.66 o 
  -6   8  14        2.92        1.99     18.37 o 
  -5   8  14        0.04        6.49     17.39 o 
  -4   8  14        6.50       -1.72     15.67 o 
  -3   8  14      354.45      357.13     27.30 o 
  -2   8  14     1097.93     1060.94     54.52 o 
  -1   8  14      165.90      136.29     22.60 o 
   0   8  14       15.35       26.33     17.99 o 
   1   8  14     1757.74     1697.00     57.10 o 
   2   8  14        0.28       -0.08     19.97 o 
   3   8  14      233.70      273.59     31.24 o 
   4   8  14        1.48        2.34     21.08 o 
   5   8  14       10.51      -21.37     21.37 o 
   6   8  14        2.15       25.84     27.01 o 
  -9   9  14        4.82        9.23     25.91 o 
  -8   9  14        3.69       -6.23     27.62 o 
  -7   9  14      261.57      209.06     30.16 o 
  -6   9  14       19.77       52.04     21.54 o 
  -5   9  14      629.45      627.37     34.80 o 
  -4   9  14        1.25       -3.33     15.99 o 
  -3   9  14       24.80       18.62     16.96 o 
  -2   9  14        1.51      -13.11     24.05 o 
  -1   9  14       32.37       31.20     17.75 o 
   0   9  14       16.27        6.24     17.41 o 
   1   9  14      656.98      693.67     36.24 o 
   2   9  14     1008.48     1027.81     44.72 o 
   3   9  14        3.64      -11.54     19.74 o 
   4   9  14      501.64      500.06     35.22 o 
   5   9  14        0.22       -0.09     22.75 o 
   6   9  14       37.11       39.88     27.93 o 
  -9  10  14       59.68       51.20     28.24 o 
  -8  10  14        4.05       -3.36     24.09 o 
  -7  10  14      634.70      655.50     38.80 o 
  -6  10  14      743.63      659.38     48.67 o 
  -5  10  14       20.54        7.19     18.46 o 
  -4  10  14     1763.11     1619.21     53.47 o 
  -3  10  14      465.51      394.54     41.48 o 
  -2  10  14        0.92       27.07     18.34 o 
  -1  10  14      124.28       96.27     21.44 o 
   0  10  14      410.48      443.46     44.99 o 
   1  10  14      268.24      224.97     28.67 o 
   2  10  14      760.77      743.70     39.25 o 
   3  10  14      383.98      437.86     32.69 o 
   4  10  14      103.65       65.87     25.60 o 
   5  10  14      170.93       72.51     69.46 o 
   6  10  14       34.57       52.26     36.72 o 
  -9  11  14       68.06      109.54     40.22 o 
  -8  11  14       38.70       29.84     30.47 o 
  -7  11  14      105.86       43.39     25.66 o 
  -6  11  14      282.32      314.58     34.32 o 
  -5  11  14     1249.52     1224.03     56.14 o 
  -4  11  14       91.30       89.25     21.50 o 
  -3  11  14       92.36       89.37     22.22 o 
  -2  11  14      552.23      453.20     97.26 o 
  -1  11  14       93.72       88.31     36.00 o 
   0  11  14      218.67      185.73    114.27 o 
   2  11  14       65.51       20.50     25.20 o 
   3  11  14       70.54       72.60     33.83 o 
   4  11  14      388.99      211.93     46.72 o 
   5  11  14        7.98       34.02     27.07 o 
  -8  12  14       18.32        7.83     27.56 o 
  -7  12  14      114.10      121.78     29.39 o 
  -6  12  14      503.00      473.46     53.00 o 
  -5  12  14        8.94        1.21     21.96 o 
  -4  12  14      438.82      400.32     49.53 o 
  -3  12  14       20.68       -2.09     18.45 o 
  -2  12  14       11.60       -3.40     19.13 o 
  -1  12  14      142.51      208.55     43.40 o 
   0  12  14        2.01        3.62     19.72 o 
   1  12  14      821.08      821.25     41.30 o 
   2  12  14      895.26      951.17     70.80 o 
   3  12  14      180.15      272.02     45.45 o 
   4  12  14      112.96       61.54     37.94 o 
   5  12  14      125.60      110.79     30.07 o 
  -8  13  14      112.18      127.23     42.75 o 
  -7  13  14       34.98       36.33     36.68 o 
  -6  13  14       18.77       -2.27     23.81 o 
  -5  13  14     1490.62     1418.59     55.34 o 
  -4  13  14        5.17        7.89     21.90 o 
  -3  13  14      168.26      127.81     32.20 o 
  -2  13  14     1372.72     1394.41     52.87 o 
  -1  13  14      161.08      161.55     27.61 o 
   0  13  14      591.83      555.04     35.08 o 
   1  13  14     1144.79     1166.43     49.87 o 
   2  13  14       11.64       -1.48     36.50 o 
   3  13  14      751.13      792.46     43.89 o 
   4  13  14      465.39      489.69     38.12 o 
  -7  14  14      372.82      365.48     41.38 o 
  -6  14  14      342.24      415.49     41.00 o 
  -5  14  14        0.02        0.31     22.60 o 
  -4  14  14     1723.17     1737.56     63.09 o 
  -3  14  14      776.36      795.40     53.65 o 
  -2  14  14       12.25       16.52     22.69 o 
  -1  14  14     1288.06     1260.44     51.26 o 
   0  14  14      572.40      614.23     44.66 o 
   1  14  14      281.07      258.10     33.85 o 
   2  14  14     1942.85     2061.83     75.35 o 
   3  14  14      438.78      515.95     37.79 o 
   4  14  14       21.73       18.91     27.74 o 
  -6  15  14        7.76      -16.45     26.75 o 
  -5  15  14      754.76      814.99     44.97 o 
  -4  15  14       23.01       45.86     26.86 o 
  -3  15  14      579.17      600.88     41.19 o 
  -2  15  14      688.51      757.89     40.68 o 
  -1  15  14       47.28       43.90     24.89 o 
   0  15  14      604.47      584.22     37.33 o 
   1  15  14      241.21      183.82     37.98 o 
   2  15  14       23.35       28.69     39.93 o 
   3  15  14      171.03      173.62     34.11 o 
  -5  16  14        2.63      -10.88     27.14 o 
  -4  16  14      155.99      287.22     37.51 o 
  -3  16  14      193.91      265.18     33.72 o 
  -2  16  14       56.79       41.25     32.78 o 
  -1  16  14      196.25      299.22     52.71 o 
   0  16  14        1.56       -7.64     24.16 o 
   1  16  14      107.24      146.28     30.62 o 
   2  16  14      137.62      131.54     31.19 o 
  -3  17  14      157.26      171.72     33.24 o 
  -2  17  14      486.30      508.30     37.95 o 
  -1  17  14       77.44       54.52     28.99 o 
   0  17  14       86.04      127.36     31.51 o 
 -10   1  15       39.00       33.82     31.99 o 
  -9   1  15        1.32       11.90     26.72 o 
  -8   1  15        0.08      -16.63     22.77 o 
  -7   1  15       37.13       20.53     22.13 o 
  -6   1  15       86.22       80.34     22.03 o 
  -5   1  15       13.30       40.22     15.18 o 
  -4   1  15      386.90      360.41     20.51 o 
  -3   1  15      129.35       58.05     20.10 o 
  -2   1  15      369.57      476.97     27.15 o 
  -1   1  15      125.24      245.14     24.94 o 
   0   1  15       10.16       25.94     15.87 o 
   1   1  15        0.09       10.12     15.39 o 
   2   1  15      721.96      733.03     35.80 o 
   3   1  15      295.70      327.28     27.08 o 
   4   1  15      449.99      389.47     29.43 o 
   5   1  15      315.45      340.33     32.72 o 
   6   1  15       53.88       14.31     24.95 o 
   7   1  15       57.27       53.13     23.80 o 
 -10   2  15      306.45      274.58     41.90 o 
  -9   2  15       46.28        8.37     26.81 o 
  -8   2  15       56.43       82.12     33.50 o 
  -7   2  15        1.22       -4.89     14.79 o 
  -6   2  15      125.29      100.28     17.40 o 
  -5   2  15      261.23      234.21     19.87 o 
  -4   2  15       35.62       28.93     19.28 o 
  -3   2  15       10.15        2.57     17.68 o 
  -2   2  15     1441.17     1395.37     46.72 o 
  -1   2  15        4.62       -3.41     14.09 o 
   0   2  15      453.31      413.91     26.66 o 
   1   2  15      111.29      127.91     22.06 o 
   2   2  15      217.86      247.89     43.22 o 
   3   2  15       98.31       82.59     21.21 o 
   4   2  15      458.99      501.67     45.27 o 
   5   2  15      113.67       92.96     26.40 o 
   6   2  15       57.41       51.02     20.91 o 
   7   2  15       63.66       66.90     24.61 o 
 -10   3  15       11.20       13.49     44.48 o 
  -9   3  15      908.20      939.64     43.72 o 
  -8   3  15      684.05      646.98     58.90 o 
  -7   3  15       27.08       42.87     16.69 o 
  -6   3  15     1103.70     1122.82     35.48 o 
  -5   3  15       95.85       81.39     16.35 o 
  -4   3  15      763.78      683.31     35.39 o 
  -3   3  15     1932.63     2192.66     65.09 o 
  -2   3  15     1441.03     1552.81     49.78 o 
  -1   3  15        2.12       16.61     15.88 o 
   0   3  15      223.30      258.91     22.80 o 
   1   3  15      231.54      291.68     28.17 o 
   2   3  15       15.50        3.07     17.27 o 
   3   3  15      287.06      295.86     37.15 o 
   4   3  15        4.22        6.03     19.98 o 
   5   3  15      115.09      126.17     21.53 o 
   6   3  15      166.94      145.82     24.10 o 
   7   3  15        1.42       14.08     23.45 o 
 -10   4  15      183.30      263.51     35.70 o 
  -9   4  15      512.18      470.09     34.42 o 
  -8   4  15      517.51      495.50     32.75 o 
  -7   4  15      286.89      249.98     22.12 o 
  -6   4  15      215.12      197.21     20.95 o 
  -5   4  15        3.46       16.12     14.23 o 
  -4   4  15       24.30       17.11     13.95 o 
  -3   4  15       34.27       27.11     16.48 o 
  -2   4  15     2874.54     2769.63     72.12 o 
  -1   4  15      728.82      761.46     34.01 o 
   0   4  15       50.83       31.52     16.76 o 
   1   4  15      193.97      262.74     24.88 o 
   2   4  15      656.39      621.19     45.20 o 
   3   4  15      413.35      359.57     23.13 o 
   4   4  15      996.56     1005.50     36.74 o 
   5   4  15        1.48      -17.71     17.71 o 
   6   4  15      195.78      230.69     28.24 o 
   7   4  15      961.43     1091.76     43.03 o 
 -10   5  15      131.67       79.62     30.57 o 
  -9   5  15       73.90       97.95     27.19 o 
  -8   5  15      131.88      154.96     50.91 o 
  -7   5  15      402.91      433.49     29.69 o 
  -6   5  15      474.26      440.23     28.99 o 
  -5   5  15       93.51      104.64     21.06 o 
  -4   5  15        6.54       -7.67     15.45 o 
  -3   5  15     1352.46     1347.23     47.28 o 
  -2   5  15      108.47       86.73     19.78 o 
  -1   5  15     2093.84     1933.90     58.82 o 
   0   5  15     1609.70     1737.69     56.40 o 
   1   5  15       50.95       30.96     14.42 o 
   2   5  15     1409.20     1426.13     41.20 o 
   3   5  15     1278.50     1247.68     39.40 o 
   4   5  15      154.07      190.10     23.58 o 
   5   5  15      782.43      788.91     34.57 o 
   6   5  15      783.51      914.68     46.64 o 
 -10   6  15       21.01       40.92     28.54 o 
  -9   6  15      737.50      697.32     40.22 o 
  -8   6  15      475.74      524.51     34.49 o 
  -7   6  15     1183.11     1133.80     46.34 o 
  -6   6  15       34.92       24.91     18.49 o 
  -5   6  15       20.68        6.89     17.35 o 
  -4   6  15      347.80      352.56     27.09 o 
  -3   6  15       22.39       -1.96     15.27 o 
  -2   6  15     3047.64     3024.56     78.66 o 
  -1   6  15     3061.12     2803.26     75.35 o 
   0   6  15      697.35      827.22     38.33 o 
   1   6  15     1183.32     1252.43     56.14 o 
   2   6  15      131.71      172.70     26.10 o 
   3   6  15      350.75      371.91     30.09 o 
   4   6  15     1158.08     1311.29     53.20 o 
   5   6  15       72.07       34.83     23.11 o 
   6   6  15      136.00      106.16     29.74 o 
 -10   7  15       92.27      165.64     44.84 o 
  -9   7  15      407.83      396.92     36.27 o 
  -8   7  15      761.26      761.93     41.48 o 
  -7   7  15       97.69      102.13     25.66 o 
  -6   7  15      614.88      567.67     33.14 o 
  -5   7  15     2663.30     2551.57     83.44 o 
  -4   7  15       66.10       56.65     19.60 o 
  -3   7  15     3920.10     3809.41    124.16 o 
  -2   7  15     1249.71     1216.40     54.23 o 
  -1   7  15      106.75       85.25     21.18 o 
   0   7  15      633.38      563.31     32.36 o 
   1   7  15      391.86      368.81     28.05 o 
   2   7  15      224.09      212.33     29.06 o 
   3   7  15     1117.85     1136.50     48.30 o 
   4   7  15       15.82        2.08     22.17 o 
   5   7  15      244.88      168.03    112.64 o 
   6   7  15       68.85       31.20     27.35 o 
  -9   8  15      110.96       86.61     28.83 o 
  -8   8  15      707.70      712.95     41.15 o 
  -7   8  15      850.74      826.17     41.79 o 
  -6   8  15       22.87        8.55     19.27 o 
  -5   8  15      171.32      250.87     29.91 o 
  -4   8  15     2479.37     2389.09     67.37 o 
  -3   8  15      311.23      291.57     26.65 o 
  -2   8  15     1703.58     1709.71     84.81 o 
  -1   8  15      841.99      878.89     39.59 o 
   0   8  15      101.27      122.81     23.50 o 
   1   8  15     1038.27     1058.47     45.32 o 
   2   8  15       92.20       99.73     24.32 o 
   3   8  15       30.96       15.95     21.28 o 
   4   8  15      782.63      750.73     41.74 o 
   5   8  15       29.89       24.19     24.72 o 
   6   8  15       21.51        3.52     30.90 o 
  -9   9  15      213.83      327.39     55.71 o 
  -8   9  15      217.43      258.24     39.64 o 
  -7   9  15      468.21      437.21     33.18 o 
  -6   9  15      274.94      337.25     31.02 o 
  -5   9  15       29.74       23.55     20.31 o 
  -4   9  15      450.09      458.23     29.45 o 
  -3   9  15      963.17     1048.83     43.18 o 
  -2   9  15      569.58      589.38     60.76 o 
  -1   9  15      625.25      517.13     56.79 o 
   0   9  15      556.62      568.81     42.53 o 
   1   9  15       60.56       35.08     20.16 o 
   2   9  15     1032.47     1098.06     55.20 o 
   3   9  15     1088.14     1120.24     49.09 o 
   4   9  15       66.76       62.45     25.72 o 
   5   9  15      246.71      150.94     53.94 o 
  -9  10  15        5.69       -6.35     35.53 o 
  -8  10  15      179.55      214.87     60.00 o 
  -7  10  15      319.18      356.85     31.24 o 
  -6  10  15        1.13       -2.31     20.67 o 
  -5  10  15      434.71      437.80     31.85 o 
  -4  10  15      470.13      508.51     30.81 o 
  -3  10  15      117.76       96.94     23.13 o 
  -2  10  15      326.88      317.50     30.98 o 
  -1  10  15      425.38      407.05     29.48 o 
   0  10  15       28.27       20.40     19.60 o 
   1  10  15      135.06      121.08     25.50 o 
   2  10  15      332.20      342.48     35.72 o 
   3  10  15      105.76      114.95     26.79 o 
   4  10  15      429.33      448.42     35.39 o 
   5  10  15      180.52      205.05     34.82 o 
  -8  11  15        3.16       -1.33     26.63 o 
  -7  11  15       10.48       15.29     25.14 o 
  -6  11  15      819.06      793.27     42.24 o 
  -5  11  15      136.63      145.29     27.16 o 
  -4  11  15       19.30       38.34     35.67 o 
  -3  11  15      871.65      749.36     38.03 o 
  -2  11  15     1224.72     1108.50     45.75 o 
  -1  11  15        1.45        3.98     19.42 o 
   0  11  15      863.73      818.29     40.74 o 
   1  11  15      116.07       87.92     24.93 o 
   2  11  15      178.68      234.58     32.18 o 
   3  11  15      225.85      287.91     35.81 o 
   4  11  15       78.23       55.15     27.68 o 
   5  11  15        6.14       -3.62     28.08 o 
  -8  12  15       18.12      -16.03     34.88 o 
  -7  12  15       22.89       -3.68     32.64 o 
  -6  12  15        0.28      -11.99     22.41 o 
  -5  12  15       70.59       80.88     25.83 o 
  -4  12  15       49.60       42.46     36.90 o 
  -3  12  15       28.35       22.31     26.07 o 
  -2  12  15      238.61      337.28     44.05 o 
   0  12  15        1.20      -19.14     19.14 o 
   2  12  15        2.95       -8.06     22.07 o 
   3  12  15      333.10      383.42     53.29 o 
   4  12  15       53.26        9.70     37.94 o 
  -7  13  15       35.86       16.86     27.08 o 
  -6  13  15       41.25       40.18     25.66 o 
  -5  13  15        0.05       -6.72     32.06 o 
  -4  13  15       76.64       32.03     24.52 o 
  -3  13  15        3.32      -18.90     21.45 o 
  -2  13  15        1.16        2.39     21.50 o 
  -1  13  15       70.15       53.06     23.94 o 
   0  13  15      395.91      476.48     46.47 o 
   1  13  15       76.13       37.35     24.95 o 
   2  13  15      334.77      381.80     78.96 o 
   3  13  15       18.95       26.67     27.38 o 
  -6  14  15       41.22       -6.27     26.11 o 
  -5  14  15       21.53        4.30     25.57 o 
  -4  14  15        3.78      -24.38     24.38 o 
  -3  14  15      104.41       92.05     26.35 o 
  -2  14  15       16.13       17.20     23.19 o 
  -1  14  15      118.67       80.62     27.84 o 
   0  14  15       14.68        6.09     22.71 o 
   1  14  15      118.23      145.72     30.86 o 
   2  14  15      104.62      100.59     30.77 o 
   3  14  15       65.99       44.04     29.53 o 
  -5  15  15       31.00       34.82     27.88 o 
  -4  15  15       37.79       50.18     28.57 o 
  -3  15  15        8.78       15.66     46.25 o 
  -2  15  15       83.35      114.11     28.33 o 
  -1  15  15      258.44      248.83     61.85 o 
   0  15  15        2.45      -13.53     24.48 o 
   1  15  15       24.54       11.39     26.63 o 
   2  15  15       33.29       55.42     29.43 o 
  -4  16  15      132.67      110.77     42.89 o 
  -3  16  15       16.72        8.55     27.41 o 
  -2  16  15      344.36      402.86     41.90 o 
  -1  16  15        0.47       13.95     26.69 o 
   0  16  15       58.07       30.24     26.22 o 
 -10   0  16      199.68      103.26     49.97 o 
  -9   0  16       23.89       37.48     40.65 o 
  -8   0  16     1217.51     1206.37     75.17 o 
  -7   0  16      630.72      614.84     54.59 o 
  -6   0  16       52.67       31.99     31.34 o 
  -5   0  16     3759.20     3812.83    138.57 o 
  -4   0  16      743.55      923.82     60.37 o 
  -3   0  16       68.40       16.25     27.44 o 
  -2   0  16      140.35      123.98     29.89 o 
  -1   0  16       57.26      107.88     29.10 o 
   0   0  16      223.69      244.21     37.04 o 
   1   0  16     1872.96     1711.17     79.72 o 
   2   0  16       42.04       34.73     25.78 o 
   3   0  16      343.62      331.36     39.79 o 
   4   0  16      396.40      428.48     44.77 o 
   5   0  16      297.06      374.97     53.14 o 
   6   0  16      167.56      198.71     48.52 o 
 -10   1  16       88.00       96.88     36.70 o 
  -9   1  16       25.98       20.01     29.12 o 
  -8   1  16      107.44       45.52     25.65 o 
  -7   1  16      485.13      548.70     40.22 o 
  -6   1  16     1601.84     1579.68     57.29 o 
  -5   1  16      209.55      231.88     29.81 o 
  -4   1  16     1475.25     1507.83     54.50 o 
  -3   1  16      205.09      161.96     37.62 o 
  -2   1  16      494.76      424.11     26.90 o 
  -1   1  16       78.85      104.75     20.63 o 
   0   1  16     1856.80     1743.24     55.82 o 
   1   1  16     1244.60     1238.09     50.11 o 
   2   1  16     1087.22     1135.58     62.68 o 
   3   1  16      455.54      503.76     32.93 o 
   4   1  16      685.97      743.80     39.92 o 
   5   1  16     1053.81     1150.92     51.38 o 
   6   1  16       13.88       20.14     27.18 o 
 -10   2  16       41.24       46.89     33.88 o 
  -9   2  16       36.40       45.69     32.67 o 
  -8   2  16      289.44      396.28     37.30 o 
  -7   2  16      185.81      216.19     32.51 o 
  -6   2  16      506.64      473.34     25.01 o 
  -5   2  16     4317.50     4199.87     81.18 o 
  -4   2  16      444.50      493.96     37.62 o 
  -3   2  16      509.80      608.85     49.53 o 
  -2   2  16      775.32      752.86     69.82 o 
  -1   2  16        1.07        8.42     16.24 o 
   0   2  16     1008.99     1097.79     42.76 o 
   1   2  16     3217.06     3511.84     89.98 o 
   2   2  16      120.49       85.74     21.61 o 
   3   2  16     1526.71     1464.85     53.59 o 
   4   2  16     1447.12     1519.32     56.75 o 
   5   2  16       16.91        1.73     22.39 o 
   6   2  16      526.07      487.13     30.81 o 
 -10   3  16       48.12       45.42     44.05 o 
  -9   3  16       28.10       31.85     29.38 o 
  -8   3  16      137.26      106.34     30.14 o 
  -7   3  16      347.11      366.73     26.12 o 
  -6   3  16      453.51      494.45     28.04 o 
  -5   3  16      210.75      231.52     22.61 o 
  -4   3  16      898.86      906.44     41.74 o 
  -3   3  16      378.70      349.15     26.64 o 
  -2   3  16      102.36       89.67     19.13 o 
  -1   3  16      964.10      961.76     39.66 o 
   0   3  16      355.76      402.55     27.59 o 
   1   3  16      897.86      835.66     38.28 o 
   2   3  16     1174.97     1295.98     49.46 o 
   3   3  16      418.21      368.68     29.08 o 
   4   3  16      276.89      354.91     47.26 o 
   5   3  16      585.38      540.78     30.66 o 
   6   3  16      196.14      227.40     54.25 o 
 -10   4  16      349.85      389.99     67.22 o 
  -9   4  16      118.62      107.90     29.50 o 
  -8   4  16      167.09      123.36     82.21 o 
  -7   4  16      510.99      485.02     39.57 o 
  -6   4  16       13.48       21.39     23.14 o 
  -4   4  16       57.87       86.62     39.83 o 
  -3   4  16     1110.78     1077.47     52.49 o 
  -2   4  16      532.11      503.54     67.48 o 
  -1   4  16       60.26       83.99     20.47 o 
   0   4  16        5.85       -1.33     16.26 o 
   1   4  16        4.02       -7.67     16.56 o 
   2   4  16      325.21      320.17     24.29 o 
   3   4  16       85.90       80.71     18.89 o 
   4   4  16      269.07      309.84     28.31 o 
   5   4  16        0.58        3.34     18.88 o 
   6   4  16      161.83      172.17     30.07 o 
 -10   5  16       31.06       -9.39     35.60 o 
  -9   5  16        4.65      -19.79     23.76 o 
  -8   5  16       17.27       27.58     27.04 o 
  -7   5  16       99.05      108.08     23.98 o 
  -6   5  16      246.58      261.38     26.19 o 
  -5   5  16      190.15      257.94     35.06 o 
  -4   5  16     1993.99     1937.36     59.30 o 
  -3   5  16       90.33      146.54     26.10 o 
  -2   5  16      233.23      282.04     28.32 o 
  -1   5  16      494.05      468.70     29.85 o 
   0   5  16        2.63        8.12     17.37 o 
   1   5  16       42.80       20.84     19.03 o 
   2   5  16     1547.79     1365.83     52.67 o 
   3   5  16        6.07      -12.87     20.27 o 
   4   5  16       45.25       44.08     24.23 o 
   5   5  16      261.74      114.08    110.30 o 
   6   5  16       13.14      -16.62     26.37 o 
  -9   6  16       25.60       -8.78     25.26 o 
  -8   6  16       12.80       -4.01     22.93 o 
  -7   6  16        0.16      -21.21     21.21 o 
  -6   6  16      382.78      358.27     28.58 o 
  -5   6  16      321.64      365.75     30.12 o 
  -4   6  16      419.50      463.17     29.86 o 
  -3   6  16      256.99      262.28     28.34 o 
  -2   6  16      506.87      453.57     49.57 o 
  -1   6  16       53.26       52.73     19.41 o 
   0   6  16        4.55        7.92     18.31 o 
   1   6  16      355.00      355.08     30.84 o 
   2   6  16      178.62      169.26     27.50 o 
   3   6  16       34.46       16.05     21.92 o 
   4   6  16      365.62      393.68     35.87 o 
   5   6  16       62.15       46.19     25.74 o 
   6   6  16        6.81       -6.07     27.78 o 
  -9   7  16        0.53       -0.17     26.45 o 
  -8   7  16        4.52        8.54     24.80 o 
  -7   7  16      480.65      451.65     32.94 o 
  -6   7  16       40.03       51.72     21.21 o 
  -5   7  16       21.23       23.49     34.77 o 
  -4   7  16      351.19      351.84     27.04 o 
  -3   7  16        0.80       -6.23     18.38 o 
  -2   7  16       10.90        7.34     17.87 o 
  -1   7  16       62.41       46.24     19.97 o 
   0   7  16      203.15      199.26     27.51 o 
   1   7  16      426.09      368.07     49.17 o 
   2   7  16       27.42       13.23     19.99 o 
   3   7  16        7.96       -2.70     20.72 o 
   4   7  16        0.26       21.90     25.18 o 
   5   7  16        8.28       14.71     24.61 o 
  -9   8  16       32.94       70.47     30.10 o 
  -8   8  16       89.88       93.57     52.86 o 
  -7   8  16       19.47       45.86     24.13 o 
  -6   8  16       44.55       35.56     23.90 o 
  -5   8  16       40.47       36.60     21.61 o 
  -4   8  16       30.87       46.51     20.48 o 
  -3   8  16      375.91      357.36     30.07 o 
  -2   8  16      204.01      244.66     28.59 o 
  -1   8  16      148.85      186.07     27.10 o 
   0   8  16     2109.47     2045.10     65.75 o 
   1   8  16        1.40      -12.49     19.28 o 
   2   8  16        2.16       -1.53     20.58 o 
   3   8  16      227.77      262.25     56.79 o 
   4   8  16       33.03       34.61     25.60 o 
   5   8  16      243.19      260.23     35.97 o 
  -8   9  16        8.99       24.07     25.87 o 
  -7   9  16      109.48      129.41     29.03 o 
  -6   9  16      624.52      540.62     34.75 o 
  -5   9  16        1.35        1.06     20.18 o 
  -4   9  16       56.54       47.37     36.68 o 
  -3   9  16      326.31      311.21     40.36 o 
  -2   9  16       19.46       29.22     20.12 o 
  -1   9  16       84.14       66.47     22.03 o 
   0   9  16       49.44       69.07     22.53 o 
   1   9  16      150.71      203.08     39.53 o 
   2   9  16      479.78      521.39     61.30 o 
   3   9  16        2.97       14.88     23.37 o 
   4   9  16      110.70       84.16     28.94 o 
   5   9  16      126.67      124.37     32.86 o 
  -8  10  16        2.90      -18.00     29.42 o 
  -7  10  16      403.14      340.09     38.41 o 
  -6  10  16       36.78       51.75     24.11 o 
  -5  10  16      414.82      359.72     30.92 o 
  -4  10  16      474.37      463.43     51.70 o 
  -3  10  16       80.71      123.91     31.92 o 
  -2  10  16        6.04        0.31     18.58 o 
  -1  10  16     1076.31     1073.99     54.55 o 
   0  10  16      283.95      319.71     56.39 o 
   1  10  16       25.06       27.68     22.20 o 
   2  10  16        3.72       -8.02     25.34 o 
   3  10  16       45.42       23.50     24.96 o 
   4  10  16       30.27        1.78     26.42 o 
  -8  11  16       20.61       46.57     37.84 o 
  -7  11  16      231.72      325.81     38.35 o 
  -6  11  16     1059.54      974.46     47.39 o 
  -5  11  16        0.09       15.80     23.47 o 
  -4  11  16      446.03      443.28     52.71 o 
  -3  11  16      123.74      125.98     34.52 o 
  -2  11  16      125.18      127.02     27.04 o 
  -1  11  16      384.59      376.36     35.16 o 
   0  11  16       58.33       38.75     27.33 o 
   1  11  16       71.35       65.13     24.58 o 
   2  11  16      427.24      447.75     34.46 o 
   3  11  16       27.04        3.83     25.01 o 
   4  11  16      114.03      149.23     31.91 o 
  -7  12  16      177.91      184.55     34.48 o 
  -6  12  16      453.43      487.20     37.08 o 
  -5  12  16     1059.25     1096.55     50.30 o 
  -4  12  16        5.69      -13.50     37.33 o 
  -3  12  16      684.86      635.91     37.96 o 
  -2  12  16      284.45      282.04     30.15 o 
  -1  12  16      130.19      162.22     29.06 o 
   0  12  16      637.49      565.14     36.74 o 
   1  12  16      591.45      546.16     37.89 o 
   2  12  16       14.79       27.89     25.73 o 
   3  12  16      956.92      972.98     57.87 o 
  -6  13  16      872.23      907.93     48.20 o 
  -5  13  16        0.39       11.40     26.05 o 
  -4  13  16      579.72      553.69     59.64 o 
  -3  13  16      116.36       82.98     57.77 o 
  -2  13  16        6.74      -19.21     21.65 o 
  -1  13  16      317.77      328.21    140.44 o 
   0  13  16      450.59      539.68     48.74 o 
   1  13  16      182.91      110.20     35.38 o 
   2  13  16      676.52      607.17     67.98 o 
  -5  14  16      276.92      344.05     40.27 o 
  -4  14  16      285.39      348.62     53.43 o 
  -3  14  16      235.37      325.28     36.70 o 
  -2  14  16      318.44      382.64     39.03 o 
  -1  14  16      230.72      256.64     35.04 o 
   0  14  16       72.34       96.07     30.12 o 
   1  14  16      295.82      244.29     36.18 o 
  -4  15  16      176.28      188.60     36.21 o 
  -3  15  16      262.33      337.32     38.54 o 
  -2  15  16        9.18       -2.95     32.20 o 
  -1  15  16      381.68      400.13     41.85 o 
   0  15  16      146.70      145.56     33.24 o 
  -9   1  17        0.30      -29.26     29.26 o 
  -8   1  17       94.11       58.86     28.68 o 
  -7   1  17      235.10      212.66     55.17 o 
  -6   1  17       32.62       15.80     23.22 o 
  -5   1  17      261.51      239.69     77.05 o 
  -4   1  17      574.98      556.31     44.84 o 
  -3   1  17       93.34      179.58     35.45 o 
  -2   1  17     1013.74     1084.79     43.03 o 
  -1   1  17      656.38      852.50     46.28 o 
   0   1  17       91.11      131.57     23.13 o 
   1   1  17      202.47      176.58     26.62 o 
   2   1  17      658.49      667.53     50.94 o 
   3   1  17       22.41       42.82     22.55 o 
   4   1  17       70.11       59.25     24.71 o 
   5   1  17      135.25      174.78     32.26 o 
   6   1  17       12.40      -16.97     28.64 o 
  -9   2  17      120.24       79.24     33.13 o 
  -8   2  17      316.95      299.17     38.98 o 
  -7   2  17      181.65      168.84     59.03 o 
  -6   2  17       11.16       14.44     22.92 o 
  -5   2  17     1081.62     1049.18     87.62 o 
  -4   2  17      265.83      226.64     31.39 o 
  -3   2  17      867.05      815.29     51.84 o 
  -2   2  17       96.25      137.83     24.05 o 
  -1   2  17      550.89      522.39     31.34 o 
   0   2  17        4.76       15.24     18.54 o 
   1   2  17      116.54      198.37     27.26 o 
   2   2  17      128.15      106.93     23.64 o 
   3   2  17      553.01      542.72     79.79 o 
   4   2  17       78.03       62.03     24.86 o 
   5   2  17       19.37       18.83     25.71 o 
  -9   3  17      174.80      200.66     53.07 o 
  -8   3  17       10.56       38.70     38.34 o 
  -7   3  17      193.57      170.84     34.12 o 
  -6   3  17        5.03        0.90     16.13 o 
  -5   3  17      243.22      166.41     29.39 o 
  -4   3  17        7.94       10.77     21.92 o 
  -3   3  17      272.36      258.50     32.57 o 
  -2   3  17     1202.98     1032.64     48.92 o 
  -1   3  17      413.89      368.21     28.06 o 
   0   3  17       37.60       15.85     18.30 o 
   1   3  17       40.45       43.47     20.59 o 
   2   3  17      271.29      328.15     34.30 o 
   3   3  17       41.29       58.81     22.85 o 
   4   3  17      178.45      222.12     27.13 o 
   5   3  17       60.18       67.72     40.12 o 
  -9   4  17      301.53       73.65     43.54 o 
  -8   4  17      200.87      205.12    120.30 o 
  -7   4  17        6.08        4.04     19.47 o 
  -5   4  17      341.85      249.96    115.57 o 
  -4   4  17       93.82       79.10     34.41 o 
  -3   4  17      151.97      112.72     28.81 o 
  -2   4  17      270.96      247.38     43.47 o 
  -1   4  17      427.59      363.13     42.17 o 
   0   4  17      192.58      166.51     37.62 o 
   1   4  17      185.91      243.48     43.18 o 
   2   4  17      347.98      344.49     30.03 o 
   3   4  17      907.34     1020.38     50.80 o 
   4   4  17        8.76       36.53     24.96 o 
   5   4  17      243.87      273.09     52.64 o 
  -9   5  17       28.83       32.65     34.30 o 
  -8   5  17      397.27      422.76     35.99 o 
  -7   5  17      786.54      796.41     40.86 o 
  -6   5  17        1.60       -0.37     19.85 o 
  -5   5  17        5.13      -18.16     18.16 o 
  -4   5  17     1255.91     1287.78     48.25 o 
  -3   5  17       63.31       63.33     26.07 o 
  -2   5  17     1783.07     1840.85     59.37 o 
  -1   5  17     2424.10     2493.42     93.11 o 
   0   5  17       73.30       67.32     21.20 o 
   1   5  17      357.49      390.70     30.41 o 
   2   5  17     1260.46     1254.12     51.65 o 
   3   5  17       13.21        3.57     22.35 o 
   4   5  17      476.99      458.56     36.09 o 
   5   5  17      325.50      253.14     66.18 o 
  -9   6  17      324.03      397.74     41.14 o 
  -8   6  17      172.09      237.07     34.71 o 
  -7   6  17      116.02      162.16     27.68 o 
  -6   6  17      294.10      325.89     51.01 o 
  -5   6  17      294.55      283.18     28.58 o 
  -4   6  17      437.73      404.34     29.35 o 
  -3   6  17     2116.62     2092.49     84.84 o 
  -2   6  17      788.48      840.71     39.87 o 
  -1   6  17      764.98      782.66     39.14 o 
   0   6  17      620.33      628.53     51.99 o 
   1   6  17        2.16       16.30     20.24 o 
   2   6  17      290.73      238.72     32.35 o 
   3   6  17      792.78      808.01     43.90 o 
   4   6  17      136.40      148.59     30.59 o 
   5   6  17      294.85      252.62     37.25 o 
  -9   7  17      234.23      324.36     50.33 o 
  -8   7  17       38.05       86.07     29.01 o 
  -7   7  17      400.48      429.38     33.50 o 
  -6   7  17      128.71      117.77     25.90 o 
  -5   7  17      114.29       77.54     24.25 o 
  -4   7  17      688.58      781.21     62.03 o 
  -3   7  17      165.45      221.10     35.81 o 
  -2   7  17     1216.25     1243.07     49.13 o 
  -1   7  17       51.38       36.39     20.73 o 
   0   7  17       34.66       28.51     22.35 o 
   1   7  17      675.86      687.98     38.93 o 
   2   7  17        4.90      -14.13     21.25 o 
   3   7  17      254.30      240.33     33.21 o 
   4   7  17      665.13      685.00     42.69 o 
   5   7  17       24.40       24.22     28.71 o 
  -8   8  17      276.14      361.85     93.98 o 
  -7   8  17       31.88       56.09     25.85 o 
  -6   8  17      422.41      455.39     32.55 o 
  -5   8  17      330.56      392.28     33.50 o 
  -4   8  17       67.03       50.18     37.84 o 
  -3   8  17     3158.13     3104.40     84.51 o 
  -2   8  17      574.67      554.11     34.35 o 
  -1   8  17       71.83       55.49     22.50 o 
   0   8  17      899.73      835.74     41.97 o 
   1   8  17       19.50       22.75     22.27 o 
   2   8  17      347.20      331.19     42.42 o 
   3   8  17      607.16      571.40     39.06 o 
   4   8  17      158.79       96.46     29.96 o 
  -8   9  17      435.41      453.89     39.47 o 
  -7   9  17      495.98      507.30     36.52 o 
  -6   9  17      270.26      273.01     33.84 o 
  -5   9  17      298.78      350.46     36.26 o 
  -4   9  17     1213.08     1176.62     76.83 o 
  -3   9  17      356.12      344.30     31.24 o 
  -2   9  17     1394.04     1286.69     57.84 o 
  -1   9  17      646.50      610.60     37.17 o 
   0   9  17       20.68       13.49     21.10 o 
   1   9  17      397.75      382.75     32.08 o 
   2   9  17      468.89      474.46     55.49 o 
   3   9  17        2.12        8.36     25.18 o 
   4   9  17      659.27      640.32     43.51 o 
  -7  10  17        0.87       -1.62     25.94 o 
  -6  10  17      429.12      477.83     35.69 o 
  -5  10  17      424.98      465.08     35.20 o 
  -4  10  17      365.34      427.47     62.03 o 
  -3  10  17      790.14      811.40     51.77 o 
  -2  10  17      295.85      391.24     37.10 o 
  -1  10  17       32.32       41.72     23.18 o 
   0  10  17      217.71      207.11     30.67 o 
   1  10  17      151.43      187.28     31.30 o 
   2  10  17      327.09      356.40     38.43 o 
   3  10  17      536.50      542.17     39.04 o 
  -7  11  17       55.02       92.80     30.04 o 
  -6  11  17      618.14      673.05     44.77 o 
  -5  11  17       47.55       54.37     66.79 o 
  -4  11  17        2.30       22.31     40.51 o 
  -3  11  17       53.05       83.75     25.72 o 
  -2  11  17        3.19       -1.76     21.69 o 
  -1  11  17       65.75       56.82     24.43 o 
   0  11  17      295.61      342.07     37.57 o 
   1  11  17      159.69      197.72     32.72 o 
   2  11  17        1.81      -24.80     24.80 o 
   3  11  17       64.39       39.76     28.60 o 
  -6  12  17       13.70       14.99     27.12 o 
  -5  12  17      589.72      646.55     41.76 o 
  -4  12  17        7.40        0.65     40.58 o 
  -3  12  17       28.89       23.04     23.78 o 
  -2  12  17      120.70      117.82     37.01 o 
  -1  12  17      291.50      377.64     37.97 o 
   0  12  17       26.29       28.42     24.89 o 
   1  12  17        3.60        6.26     25.27 o 
   2  12  17       57.30       32.07     29.09 o 
  -5  13  17       68.60       59.44     29.39 o 
  -3  13  17        0.64      -22.99     22.99 o 
  -2  13  17      155.01      147.81     34.80 o 
  -1  13  17       37.99       -9.74     24.66 o 
   0  13  17      153.52      145.50     31.18 o 
   1  13  17      235.30      290.56     50.18 o 
  -4  14  17       17.81       12.63     40.26 o 
  -3  14  17      138.83       91.63     63.36 o 
  -2  14  17       88.14      118.41     46.32 o 
  -1  14  17       11.88        1.07     26.26 o 
   0  14  17       22.82       26.78     28.49 o 
  -9   0  18        5.23       12.64     46.14 o 
  -8   0  18       41.85       -0.22     39.28 o 
  -7   0  18      108.18      108.82     44.41 o 
  -6   0  18      803.48      757.53     60.51 o 
  -5   0  18       29.91       11.41     34.52 o 
  -4   0  18      740.32      586.68     51.99 o 
  -3   0  18        9.32       10.33     25.56 o 
  -2   0  18     1074.77      959.56     58.63 o 
  -1   0  18     2631.07     2584.08    105.71 o 
   0   0  18     1076.90     1035.45     63.54 o 
   1   0  18       69.83      113.44     34.52 o 
   2   0  18     2812.11     2869.30    117.99 o 
   3   0  18      105.62      148.31     40.94 o 
   4   0  18       31.12       46.86     35.96 o 
   5   0  18      235.51      301.10     55.96 o 
  -9   1  18        8.57        5.74     32.68 o 
  -8   1  18      178.20      157.93     35.02 o 
  -7   1  18     1309.72     1281.33     77.08 o 
  -6   1  18     1037.69      950.08     47.54 o 
  -5   1  18     1084.75     1082.07     57.69 o 
  -4   1  18      883.28      732.95     41.37 o 
  -3   1  18      232.69      249.49     28.73 o 
  -2   1  18      150.38      154.95     25.37 o 
  -1   1  18      269.04      290.39     31.22 o 
   0   1  18     1629.35     1591.27     97.01 o 
   1   1  18     2037.18     2210.75     69.81 o 
   2   1  18       25.85       17.70     21.69 o 
   3   1  18      426.19      434.27     34.07 o 
   4   1  18      529.46      633.78     39.55 o 
   5   1  18        0.97       -9.35     27.69 o 
  -9   2  18      285.40      283.20     59.93 o 
  -8   2  18       11.62        6.98     30.39 o 
  -7   2  18      481.62      501.26     38.87 o 
  -6   2  18     2493.80     2459.96     87.23 o 
  -5   2  18       52.43       40.05     24.47 o 
  -4   2  18      329.57      352.08     45.85 o 
  -3   2  18      244.07      305.35     28.55 o 
  -2   2  18        4.35      -14.79     19.21 o 
  -1   2  18     1580.09     1581.93     55.69 o 
   0   2  18     2448.58     2434.89     72.58 o 
   1   2  18        5.11       19.95     21.16 o 
   2   2  18     1128.40     1120.43     48.88 o 
   3   2  18      548.19      555.94     37.25 o 
   4   2  18        1.32       -2.17     24.46 o 
   5   2  18      140.62      195.85     34.75 o 
  -9   3  18        9.80        9.31     44.91 o 
  -8   3  18      219.23      271.79     55.67 o 
  -7   3  18      159.63      139.14     47.58 o 
  -6   3  18       29.16       61.09     36.90 o 
  -5   3  18      577.55      622.57     56.03 o 
  -4   3  18      130.44       92.50     36.32 o 
  -3   3  18        6.49       15.10     19.14 o 
  -2   3  18       29.46       70.80     28.41 o 
  -1   3  18      405.32      407.55     43.94 o 
   0   3  18      539.00      490.61     32.94 o 
   1   3  18      178.70      146.41     25.96 o 
   2   3  18        6.98        4.12     21.99 o 
   3   3  18      851.52      858.20     44.15 o 
   4   3  18       66.18       41.12     22.01 o 
   5   3  18       18.62       34.09     23.98 o 
  -9   4  18      320.66      113.94     49.03 o 
  -8   4  18       12.05        2.74     39.35 o 
  -7   4  18      283.81      304.57     54.23 o 
  -6   4  18       39.19       32.83     20.92 o 
  -5   4  18        6.18       -2.17     20.21 o 
  -4   4  18       30.86       48.29     20.73 o 
  -3   4  18       83.53       86.76     22.11 o 
  -2   4  18        0.33      -10.08     17.73 o 
  -1   4  18     1180.96     1241.89     72.93 o 
   0   4  18       61.27       56.32     32.78 o 
   1   4  18      433.14      409.33     31.57 o 
   2   4  18      498.80      523.57     35.99 o 
   3   4  18        2.48        7.12     23.71 o 
   4   4  18      148.78      188.42     32.14 o 
  -8   5  18      164.05      150.27     66.29 o 
  -7   5  18        4.92      -19.68     22.11 o 
  -6   5  18       34.02       -5.96     21.22 o 
  -5   5  18       57.07       54.89     22.85 o 
  -4   5  18       14.67       19.16     19.70 o 
  -3   5  18       11.77       10.34     19.53 o 
  -2   5  18       54.11       40.16     21.52 o 
  -1   5  18      265.79      262.80     30.99 o 
   0   5  18      187.61      237.28     30.43 o 
   1   5  18        1.77      -17.01     32.13 o 
   2   5  18       59.24       46.40     24.53 o 
   3   5  18      537.14      552.76     38.08 o 
   4   5  18       15.08       -6.57     25.63 o 
  -8   6  18        4.85       11.78     33.65 o 
  -7   6  18      257.77      250.63     33.55 o 
  -6   6  18       55.70       76.52     24.15 o 
  -5   6  18      318.05      306.36     30.73 o 
  -4   6  18       29.65       20.58     34.52 o 
  -3   6  18      371.49      365.82     31.68 o 
  -2   6  18       23.45        6.28     27.19 o 
  -1   6  18      106.64       86.16     23.76 o 
   0   6  18      182.29      194.33     28.96 o 
   1   6  18        6.35      -18.77     20.91 o 
   2   6  18       17.39       17.56     23.25 o 
   3   6  18       30.08       -0.16     23.84 o 
   4   6  18       22.24       17.01     26.51 o 
  -8   7  18        3.65       -7.57     26.55 o 
  -7   7  18       25.65       57.05     26.13 o 
  -6   7  18        4.66       22.16     45.71 o 
  -5   7  18        2.23        2.58     22.23 o 
  -4   7  18       30.90       17.40     35.38 o 
  -3   7  18       13.89        2.89     20.27 o 
  -2   7  18        0.20       -5.67     19.34 o 
  -1   7  18        3.85        9.63     20.48 o 
   0   7  18       38.30       69.01     23.94 o 
   1   7  18       26.84       -2.79     21.67 o 
   2   7  18        8.43       -5.94     23.61 o 
   3   7  18      143.39      150.98     31.02 o 
   4   7  18       11.16       13.91     28.58 o 
  -8   8  18        0.07       -2.74     34.08 o 
  -7   8  18       66.93       84.94     28.03 o 
  -6   8  18       72.61       73.69     25.94 o 
  -5   8  18      126.60      123.43     27.73 o 
  -4   8  18      223.50      221.24     51.05 o 
  -3   8  18      314.20      390.00     33.92 o 
  -2   8  18      235.08      296.77     33.58 o 
  -1   8  18      518.47      546.99     36.05 o 
   0   8  18       23.69       -5.02     21.58 o 
   1   8  18       48.53       26.95     24.19 o 
   2   8  18       17.41        7.66     24.54 o 
   3   8  18        0.34       15.28     26.72 o 
  -7   9  18        1.62       11.53     25.78 o 
  -6   9  18      134.04      174.29     38.78 o 
  -5   9  18      137.66      135.90     29.57 o 
  -4   9  18      141.76      116.61     45.13 o 
  -3   9  18       78.03       77.96     39.14 o 
  -2   9  18       61.20       30.43     23.42 o 
  -1   9  18       99.69       82.06     25.88 o 
   0   9  18       68.79       47.52     24.20 o 
   1   9  18      215.95      276.76     82.35 o 
   2   9  18       23.13        4.95     25.62 o 
   3   9  18        0.82       -3.70     27.12 o 
  -7  10  18       95.93       80.73     38.78 o 
  -6  10  18       16.97        7.07     34.15 o 
  -5  10  18        1.94      -20.83     24.32 o 
  -3  10  18       89.43       90.98     26.82 o 
  -2  10  18      347.55      350.17     33.23 o 
  -1  10  18      560.37      513.60     36.18 o 
   0  10  18        1.09      -22.94     22.94 o 
   1  10  18      104.34      102.74     29.68 o 
   2  10  18      473.63      462.62     37.63 o 
  -6  11  18       27.44       41.90     28.99 o 
  -5  11  18      900.51      879.42     47.46 o 
  -3  11  18        5.72      -27.08     27.08 o 
  -2  11  18      290.05      363.86     38.19 o 
  -1  11  18       90.97       69.71     27.37 o 
   0  11  18      121.94      118.17     29.26 o 
   1  11  18      653.29      697.15     90.30 o 
   2  11  18       12.32        7.62     28.46 o 
  -5  12  18      133.05      131.42     32.72 o 
  -4  12  18      369.69      334.68     67.66 o 
  -3  12  18      196.27      199.00     32.58 o 
  -2  12  18       49.36       16.76     31.77 o 
  -1  12  18       13.69        1.75     25.96 o 
   0  12  18      598.42      519.18     38.20 o 
   1  12  18        1.11      -11.42     27.03 o 
  -3  13  18        1.17       -8.42     26.90 o 
  -2  13  18      625.98      644.48     41.41 o 
  -1  13  18       19.55        3.71     27.05 o 
  -8   1  19      628.06      600.44     44.84 o 
  -7   1  19       73.24       97.34     62.28 o 
  -6   1  19        7.55       -5.89     26.55 o 
  -5   1  19      171.53      136.33     30.20 o 
  -4   1  19       23.14       26.93     29.46 o 
  -3   1  19       13.57       15.80     24.73 o 
  -2   1  19       63.42       71.49     23.40 o 
  -1   1  19        0.10      -13.49     21.19 o 
   0   1  19       10.40       53.92     22.78 o 
   1   1  19        3.60       29.63     31.74 o 
   2   1  19       64.78       76.94     26.04 o 
   3   1  19        2.65      -18.14     24.76 o 
   4   1  19       29.63       -4.00     26.88 o 
  -8   2  19       47.42       18.34     44.91 o 
  -7   2  19       42.05       20.29     41.01 o 
  -6   2  19      267.38      203.59     34.86 o 
  -5   2  19       41.34       25.24     26.34 o 
  -4   2  19      335.17      291.50     46.00 o 
  -3   2  19        6.94        9.61     24.84 o 
  -2   2  19      842.19      739.49     43.00 o 
  -1   2  19       57.13       92.88     23.94 o 
   0   2  19      243.02      335.12     34.33 o 
   1   2  19      125.05       89.35     25.58 o 
   2   2  19      130.37      125.24     28.84 o 
   3   2  19        3.99        3.62     25.03 o 
   4   2  19       31.00       58.01     28.89 o 
  -8   3  19      201.92      167.09     55.02 o 
  -7   3  19      315.13      307.96     57.40 o 
  -6   3  19        5.34       15.45     38.56 o 
  -5   3  19      359.58      270.27     52.86 o 
  -4   3  19      359.34      315.83     55.46 o 
  -3   3  19      602.55      560.40     50.11 o 
  -2   3  19        4.65       -4.98     28.23 o 
  -1   3  19      466.39      435.92     46.86 o 
   0   3  19      590.68      638.75     54.23 o 
   1   3  19      132.00      139.79     42.24 o 
   2   3  19      163.46       99.21     40.29 o 
   3   3  19      397.16      483.72     63.83 o 
   4   3  19      116.92      155.37     32.60 o 
  -8   4  19       45.98       92.71     50.04 o 
  -7   4  19      327.12      333.02     59.50 o 
  -6   4  19      104.35       74.30     43.97 o 
  -5   4  19      165.27      161.17     47.01 o 
  -4   4  19      557.62      481.04     52.93 o 
  -3   4  19       51.83       36.68     30.25 o 
  -2   4  19      616.70      695.37     38.01 o 
  -1   4  19      567.83      555.68     52.57 o 
   0   4  19      107.61      108.24     26.20 o 
   1   4  19      159.84      108.65     27.57 o 
   2   4  19      395.69      414.95     33.76 o 
   3   4  19       10.64       13.01     25.99 o 
  -8   5  19      608.39      514.04     77.62 o 
  -7   5  19       28.58      -39.64     39.64 o 
  -6   5  19      100.02      120.37     51.70 o 
  -5   5  19     1547.14      684.89     61.67 o 
  -4   5  19       34.14       -9.82     35.67 o 
  -3   5  19      537.21      512.40     33.99 o 
  -2   5  19      799.46      851.12     41.93 o 
  -1   5  19      148.16      200.75     29.77 o 
   0   5  19      116.10      135.19     32.38 o 
   1   5  19      351.83      399.99     39.11 o 
   2   5  19        3.56       11.74     24.22 o 
   3   5  19      141.00      168.46     32.51 o 
  -7   6  19      239.04      325.32     51.77 o 
  -6   6  19       25.05        4.66     23.65 o 
  -5   6  19      107.94      193.84     61.59 o 
  -3   6  19      172.24      199.74     29.84 o 
  -2   6  19      922.06      912.45     43.74 o 
  -1   6  19      532.77      543.80     36.33 o 
   0   6  19       46.83        2.01     22.11 o 
   1   6  19      124.59      104.29     27.50 o 
   2   6  19      172.37      134.00     30.93 o 
   3   6  19       38.82       31.85     28.14 o 
  -7   7  19        0.18       -9.03     25.93 o 
  -6   7  19      691.84      786.15     42.50 o 
  -5   7  19        4.77        0.34     24.02 o 
  -3   7  19     2090.07     2169.21     69.60 o 
  -2   7  19      145.47      147.74     27.90 o 
  -1   7  19      283.45      285.38     33.97 o 
   0   7  19     1290.77     1242.89     53.20 o 
   1   7  19      165.48      161.69     30.33 o 
   2   7  19      237.05      259.82     63.40 o 
   3   7  19      739.39      716.65     45.20 o 
  -7   8  19      155.77      173.59     42.10 o 
  -6   8  19        2.06       -4.13     24.64 o 
  -5   8  19      132.47      171.04     31.25 o 
  -3   8  19       33.46        2.94     22.70 o 
  -2   8  19      679.62      678.17     40.09 o 
  -1   8  19      453.99      456.50     35.24 o 
   0   8  19       21.44       16.14     22.95 o 
   1   8  19      218.40      263.85     36.15 o 
   2   8  19      316.28      366.12     41.76 o 
  -6   9  19      183.08      221.41     35.60 o 
  -5   9  19      153.28      110.74     30.29 o 
  -4   9  19        0.06        0.43     42.75 o 
  -3   9  19      830.97      830.63     87.98 o 
  -2   9  19       58.31       49.19     24.96 o 
  -1   9  19       17.17       19.52     24.75 o 
   0   9  19      174.00      181.17     31.79 o 
   1   9  19      266.07      375.69     40.80 o 
   2   9  19       12.03       -7.15     27.99 o 
  -5  10  19       66.21       85.22     30.01 o 
  -4  10  19      465.47      472.60     60.37 o 
  -3  10  19      139.95      193.17     31.82 o 
  -2  10  19       22.67       41.77     26.35 o 
  -1  10  19      167.64      155.11     30.04 o 
   0  10  19        0.48        8.43     26.05 o 
   1  10  19      109.40      144.48     32.38 o 
  -4  11  19       79.68       16.54     49.10 o 
  -3  11  19      254.07      320.21     38.95 o 
  -2  11  19        7.67       -0.01     25.64 o 
  -1  11  19      459.62      464.09     37.59 o 
   0  11  19      318.12      340.94     49.21 o 
  -7   0  20      399.72      230.63     56.39 o 
  -6   0  20       98.77       42.96     42.82 o 
  -5   0  20     2166.42     2074.73    103.18 o 
  -4   0  20       52.08       24.05     31.77 o 
  -3   0  20       48.82       95.53     35.89 o 
  -2   0  20     1262.15     1138.71     69.46 o 
  -1   0  20       11.50       23.90     31.48 o 
   0   0  20      568.89      603.44     52.78 o 
   1   0  20     2487.59     2512.81    112.43 o 
   2   0  20       36.00       76.25     38.92 o 
   3   0  20      185.66      249.91     52.28 o 
  -7   1  20      609.03      621.21     45.51 o 
  -6   1  20      415.41      411.79     44.69 o 
  -5   1  20       30.33       19.81     28.68 o 
  -4   1  20      605.86      497.72     34.05 o 
  -3   1  20      558.90      544.67     36.86 o 
  -2   1  20       38.68       40.78     23.74 o 
  -1   1  20     1426.60     1366.50     54.33 o 
   0   1  20     1006.50     1033.68     58.42 o 
   1   1  20       41.12       58.74     26.88 o 
   2   1  20      290.90      309.40     37.85 o 
   3   1  20      134.94      144.73     31.90 o 
  -7   2  20      301.25      269.12     58.20 o 
  -6   2  20       29.60       17.40     41.45 o 
  -5   2  20      225.29      175.39     47.08 o 
  -4   2  20      226.48      281.75     49.75 o 
  -3   2  20      110.23      171.64     41.66 o 
  -2   2  20      456.22      449.27     49.46 o 
  -1   2  20       82.30       65.16     24.68 o 
   0   2  20      106.35      113.65     27.73 o 
   1   2  20      336.62      384.73     36.01 o 
   2   2  20        6.45      -17.05     25.76 o 
   3   2  20      168.50      163.06     33.63 o 
  -7   3  20       26.89        2.17     43.32 o 
  -6   3  20      609.76      554.26     60.29 o 
  -5   3  20       19.66       11.34     37.62 o 
  -4   3  20      206.73      235.11     46.93 o 
  -3   3  20      508.95      496.50     50.62 o 
  -2   3  20        3.77       11.34     33.22 o 
  -1   3  20      576.21      593.26     54.73 o 
   0   3  20      946.49      898.91     65.35 o 
   1   3  20        8.12      -12.13     34.15 o 
   2   3  20      224.31      269.69     53.22 o 
   3   3  20       94.71       65.79     30.46 o 
  -7   4  20        3.15      -29.82     41.45 o 
  -6   4  20       69.19       94.88     46.28 o 
  -5   4  20      184.97       92.57     43.11 o 
  -4   4  20       80.58       86.07     40.80 o 
  -3   4  20      144.87      193.77     30.50 o 
  -2   4  20     1089.07     1051.23     68.81 o 
  -1   4  20      650.56      651.85     39.71 o 
   0   4  20      166.86      147.83     28.45 o 
   1   4  20      233.22      302.89     37.28 o 
   2   4  20       26.66       31.95     40.69 o 
  -7   5  20      109.37      -39.64     39.64 o 
  -6   5  20        8.14       -0.65     40.29 o 
  -5   5  20       46.18       34.95     38.41 o 
  -4   5  20        5.62       17.84     36.54 o 
  -3   5  20      148.98      217.14     73.87 o 
  -2   5  20       27.57       11.19     22.10 o 
  -1   5  20      218.07      260.20     33.78 o 
   0   5  20      159.93      203.98     31.77 o 
   1   5  20       31.76       12.57     25.06 o 
   2   5  20      164.98      252.27     37.33 o 
  -6   6  20        8.99       16.11     26.14 o 
  -5   6  20      150.51      139.95     31.04 o 
  -4   6  20        0.13        1.59     39.43 o 
  -3   6  20      107.94      134.17     28.50 o 
  -2   6  20       15.10       30.86     24.10 o 
  -1   6  20       31.14       26.44     24.70 o 
   0   6  20       15.22       24.96     35.96 o 
   1   6  20       56.54       70.37     27.37 o 
   2   6  20      292.86      319.90     54.91 o 
  -6   7  20       33.31       -8.42     27.60 o 
  -5   7  20       95.62       92.29     38.27 o 
  -4   7  20        0.43        7.37     38.99 o 
  -3   7  20       18.07       16.42     23.51 o 
  -2   7  20       50.47       78.09     26.56 o 
  -1   7  20        5.29       -5.15     24.01 o 
   0   7  20        5.52        1.43     23.31 o 
   1   7  20       24.22       24.01     25.72 o 
  -5   8  20        1.60      -16.65     27.09 o 
  -4   8  20      113.10      140.80     50.76 o 
  -3   8  20      212.18      344.48     39.35 o 
  -2   8  20        5.12       -0.15     24.49 o 
  -1   8  20       48.68       49.50     27.05 o 
   0   8  20        3.48      -16.22     24.62 o 
   1   8  20        0.06       25.15     28.21 o 
  -5   9  20       11.23       44.12     38.56 o 
  -4   9  20       35.46        3.39     45.49 o 
  -3   9  20        0.69       -4.47     25.22 o 
  -2   9  20        0.00      -15.47     24.51 o 
  -1   9  20        4.57       30.04     26.63 o 
   0   9  20      179.11      252.47     37.34 o 
  -3  10  20       31.35       13.45     27.35 o 
  -2  10  20      231.29      271.03     37.87 o 
  -6   1  21        1.11      -34.66     41.37 o 
  -4   1  21       66.53       46.93     25.80 o 
  -3   1  21        4.16       18.39     23.93 o 
  -2   1  21       33.65       12.82     24.45 o 
  -1   1  21       26.94       30.62     25.05 o 
   0   1  21       34.55       59.40     27.06 o 
   1   1  21      143.01      220.27     35.22 o 
  -6   2  21      400.08      311.21     60.37 o 
  -4   2  21       26.60       27.66     35.02 o 
  -3   2  21      193.81      225.43     46.65 o 
  -2   2  21       13.39        0.43     35.09 o 
  -1   2  21       26.62       16.75     36.18 o 
   0   2  21      204.10      349.56     55.60 o 
   1   2  21       28.04       23.83     41.01 o 
  -6   3  21      298.70      236.19     56.25 o 
  -4   3  21      392.28      521.41     65.42 o 
  -3   3  21      477.42      437.00     50.69 o 
  -2   3  21      148.43      207.31     47.73 o 
  -1   3  21      178.79      285.07     52.86 o 
   0   3  21      225.66      351.14     57.12 o 
   1   3  21      308.67      457.36     65.42 o 
  -6   4  21      224.54      256.62     57.40 o 
  -4   4  21       72.61       44.55     39.21 o 
  -3   4  21      374.31      396.33     39.37 o 
  -2   4  21      348.42      456.90     42.48 o 
  -1   4  21        0.32       -6.86     24.11 o 
   0   4  21      198.07      184.12     32.67 o 
   1   4  21      214.59      233.50     36.60 o 
  -4   5  21      401.57      436.85     64.05 o 
  -3   5  21       98.89       93.22     27.71 o 
  -2   5  21       62.32       27.74     25.88 o 
  -1   5  21       91.96      124.38     29.59 o 
   0   5  21       10.88       -3.33     25.74 o 
   1   5  21      134.61      164.78     45.35 o 
  -4   6  21       30.79       84.84     44.62 o 
  -3   6  21      499.25      513.14     37.29 o 
  -2   6  21      573.37      571.57     39.59 o 
  -1   6  21       63.11       70.44     31.16 o 
   0   6  21      271.60      282.00     38.30 o 
  -4   7  21     1126.55     1205.86     83.47 o 
  -3   7  21       47.41       26.50     26.40 o 
  -2   7  21      121.77      141.85     31.27 o 
  -1   7  21      705.45      726.26     43.76 o 
  -3   8  21      496.24      476.40     37.35 o 
  -2   8  21       71.56       73.25     29.32 o 
  -5   0  22      519.79      527.40     56.25 o 
  -4   0  22      550.94      604.23     57.19 o 
  -3   0  22      493.38      492.31     54.66 o 
  -2   0  22      619.51      534.41     53.72 o 
  -1   0  22        5.75        0.43     38.05 o 
   0   0  22      311.36      371.80     58.70 o 
  -5   1  22      436.35      460.10     54.23 o 
  -4   1  22      282.40      393.31     59.21 o 
  -3   1  22       11.88       -1.44     38.27 o 
  -2   1  22      143.98      185.28     47.87 o 
  -1   1  22        3.98       14.22     38.05 o 
  -5   2  22       30.07       45.06     42.67 o 
  -4   2  22      406.92      530.80     69.03 o 
  -3   2  22      579.76      546.61     55.38 o 
  -2   2  22        0.35       -0.36     37.62 o 
  -1   2  22      335.92      347.46     57.04 o 
  -4   3  22      354.92      319.30     58.99 o 
  -3   3  22       58.56       57.49     27.18 o 
  -2   3  22      327.02      471.87     53.58 o 
  -1   3  22       24.97       42.67     40.22 o 
  -4   4  22      138.34      231.21     55.31 o 
  -3   4  22      846.68      924.01     48.28 o 
  -2   4  22        2.12      -15.87     26.50 o 
  -1   4  22      255.24      301.10     53.87 o 
                                                 
